# Supplementary material for: Explainable deep learning framework incorporating medical knowledge for insulin titration in diabetes
Source: Commun Med (Lond). 2026 Feb 26;6:192. doi: 10.1038/s43856-026-01449-1 (PMC13062103; doi:10.1038/s43856-026-01449-1)
Supplement: Supplementary file 3 — Supplementary data1 [file 43856_2026_1449_MOESM3_ESM.xlsx]

## Sheet: Figure2a-f,g,i
Figure 2a. Long-acting insulin injected before bedtime
Rank	Item	Mean	Std
1	-1D-T6-Insulin	0.7251	1.242
2	-2D-T0-BG	0.6904	0.4648
3	Glucagon	0.6736	0.3984
4	-1D-T0-BG	0.5593	0.4492
5	Total cholesterol	0.5528	0.403
6	Body weight	0.5195	0.422
7	24-hour urinary creatinine+Total cholesterol	0.4695	0.539
8	Triglycerides	0.4643	0.3838
9	24-hour urinary creatinine	0.3992	0.3447
10	Aspartate aminotransferase	0.3969	0.3154
11	age	0.3703	0.3154
12	eGFR	0.3604	0.2935
13	Height	0.3246	0.249
14	2-hour postprandial blood sugar	0.3043	0.2196
15	Glucagon+Triglycerides	0.2817	0.235
16	Cortisol	0.2677	0.2351
17	-2D-T0-BG+-1D-T0-BG	0.2404	0.306
18	24-hour urinary creatinine+Triglycerides	0.2339	0.4333
19	Insulin-like growth factor	0.2296	0.2067
20	24-hour urine sugar	0.2236	0.2094
Figure 2b.Premix insulin injected before breakfast
Rank	Item	Mean	Std
1	-1D-T0-Insulin	0.518	0.8633
2	24-hour urinary creatinine	0.4224	0.2969
3	-1D-T6-Insulin	0.3887	0.661
4	Glucagon	0.3662	0.3303
5	-2D-T1-BG	0.3215	0.2778
6	age	0.3102	0.2698
7	Total cholesterol	0.3026	0.2473
8	-1D-T4-Insulin	0.2968	0.5347
9	Triglycerides	0.2851	0.2181
10	Body weight	0.2829	0.245
11	-2D-T3-BG	0.2796	0.258
12	-2D-T0-Insulin	0.2722	0.4053
13	eGFR	0.2693	0.2269
14	-1D-T1-BG	0.2574	0.2637
15	24-hour urine sugar	0.2405	0.1943
16	Height	0.2374	0.1967
17	-1D-T3-BG	0.2309	0.2377
18	-2D-T1-BG+-2D-T3-BG	0.1911	0.2203
19	Cortisol	0.1897	0.173
20	24-hour urinary creatinine+age	0.1874	0.1278
Figure 2c.Premix insulin injected before dinner
Rank	Item	Mean	Std
1	-1D-T4-Insulin	0.5756	0.919
2	eGFR	0.3946	0.2825
3	Body weight	0.377	0.3635
4	24-hour urinary creatinine	0.3733	0.2954
5	Glucagon	0.3448	0.2856
6	-1D-T6-Insulin	0.3422	0.501
7	Total cholesterol	0.332	0.3193
8	age	0.2859	0.273
9	Triglycerides	0.2804	0.327
10	-2D-T2-BG	0.2716	0.2502
11	2-hour postprandial blood sugar	0.2482	0.2322
12	Height	0.2321	0.2039
13	-2D-T5-BG	0.2283	0.2161
14	Aspartate aminotransferase (urgent)	0.2186	0.1692
15	Insulin 4 minutes	0.217	0.2219
16	-1D-T2-BG	0.2121	0.214
17	Urinary albumin/creatinine	0.2097	0.3247
18	-1D-T5-BG	0.2045	0.2048
19	Cortisol	0.2025	0.2275
20	Bilirubin	0.1998	0.2888
Figure 2d. Short-acting insulin injected before breakfast
Rank	Item	Mean	Std
1	-2D-T1-BG	0.4105	0.2876
2	-1D-T1-BG	0.3171	0.2825
3	Glucagon	0.2288	0.217
4	-1D-T0-Insulin	0.2131	0.4658
5	24-hour urinary creatinine	0.1911	0.1812
6	Height	0.1892	0.228
7	Total cholesterol	0.1776	0.1805
8	24-hour urinary creatinine+Total cholesterol	0.174	0.215
9	age	0.1711	0.1748
10	Triglycerides	0.1704	0.2092
11	-2D-T0-Insulin	0.1605	0.3047
12	Body weight	0.1591	0.1744
13	Cortisol	0.1544	0.1465
14	-2D-T1-BG+-1D-T1-BG	0.1496	0.2002
15	-1D-T4-Insulin	0.1398	0.3203
16	Diastolic blood pressure	0.136	0.1248
17	NT-proBNP	0.1355	0.1677
18	2-hour postprandial blood sugar	0.1353	0.1113
19	Insulin	0.1349	0.1951
20	Glycated albumin	0.1273	0.1448
Figure 2e. Short-acting insulin injected before lunch
Rank	Item	Mean	Std
1	-2D-T3-BG	0.3639	0.2417
2	-1D-T3-BG	0.2889	0.2343
3	Glucagon	0.2171	0.1475
4	-1D-T4-Insulin	0.2079	0.4478
5	Total cholesterol	0.202	0.1777
6	age	0.1929	0.1971
7	Body weight	0.1821	0.1864
8	Triglycerides	0.1659	0.1831
9	Height	0.1563	0.1587
10	-2D-T3-BG+-1D-T3-BG	0.1402	0.1818
11	2-hour postprandial blood sugar	0.1338	0.1108
12	NT-proBNP	0.1314	0.1555
13	24-hour urinary creatinine	0.1312	0.1259
14	Bilirubin	0.1271	0.0908
15	Cortisol	0.127	0.1245
16	-1D-T2-Insulin	0.1266	0.2266
17	24-hour urinary creatinine+Total cholesterol	0.1255	0.2137
18	-1D-T0-Insulin	0.1234	0.2593
19	Glucagon+Triglycerides	0.1197	0.1047
20	Insulin-like growth factor	0.1097	0.1168
Figure 2f. Short-acting insulin injected before dinner
Rank	Item	Mean	Std
1	-2D-T5-BG	0.391	0.254
2	-1D-T5-BG	0.341	0.2593
3	Glucagon	0.252	0.2015
4	-1D-T4-Insulin	0.2283	0.4875
5	Body weight	0.2037	0.2114
6	age	0.19	0.1704
7	24-hour urinary creatinine	0.1813	0.1477
8	Total cholesterol	0.1811	0.1838
9	Triglycerides	0.1685	0.2118
10	24-hour urinary creatinine+Total cholesterol	0.1636	0.2573
11	Cortisol	0.1635	0.1488
12	2-hour postprandial blood sugar	0.1556	0.1157
13	eGFR	0.1449	0.1326
14	-2D-T5-BG+-1D-T5-BG	0.1421	0.1821
15	-1D-T6-Insulin	0.1392	0.2428
16	Bilirubin	0.1377	0.0927
17	Height	0.1318	0.1322
18	NT-proBNP	0.1293	0.1486
19	Cortisol+Total cholesterol	0.1245	0.161
20	Insulin-like growth factor	0.12	0.1245
-2D two days ago; -1D, yesterday; 0D, the current day; T0, pre-breakfast; T1, post-breakfast; T2, pre-lunch; T3, post-lunch; T4, pre-dinner; T5, post-dinner; T6, before bedtime.Std, standard deviation.
Figure2g
Feature	Algorithm	PCC (95%CI)	P value
age (n=1275)	IG	-0.0693 (-0.1237, -0.0145)	0.0133
	SHAP	-0.0195 (-0.0743, 0.0355)	0.4874
	STII-DIL(ours)	-0.1224 (-0.1761, -0.0680)	<0.0001
eGFR (n=777)	IG	0.0434 (-0.0271, 0.1134)	0.2273
	SHAP	0.0945 (0.0244, 0.1638)	0.0084
	STII-DIL(ours)	0.2224 (0.1545, 0.2882)	<0.0001
weight (n=1242)	IG	0.0851 (0.0296, 0.1401)	0.0027
	SHAP	0.1337 (0.0787, 0.1879)	<0.0001
	STII-DIL(ours)	0.094 (0.0385, 0.1488)	0.0009
BG (n=51797)	IG	0.2653 (0.2573, 0.2733)	<0.0001
	SHAP	0.0914 (0.0829, 0.1000)	<0.0001
	STII-DIL(ours)	0.3614 (0.3539, 0.3689)	<0.0001
insulin (n=19591)	IG	0.1013 (0.0874,0.1151)	<0.0001
	SHAP	0.0917 (0.0777, 0.1055)	<0.0001
	STII-DIL(ours)	0.1564 (0.1427, 0.1701)	<0.0001
Pearson correlation was used to assess the association between feature values and their contribution effects produced by the explanation algorithms, and both the correlation coefficient (r) and two-sided P values were reported. PCC, Pearson Correlation Coefficient; eGFR, estimated Glomerular Filtration Rate; BG,blood glucose.
Figure2i
0.7828	0.0168	0.0168	0.0168	0.0168	0.0168	0.0168	0.0168	0.0168	0.0168	0.0168	0.0168	0.0168	0.0168
0.045	0.1918	0.0168	0.0168	0.0168	0.0168	0.0168	0.0168	0.0168	0.0168	0.0168	0.0168	0.0168	0.0168
-0.0604	-0.0115	-0.0642	0.0168	0.0168	0.0168	0.0168	0.0168	0.0168	0.0168	0.0168	0.0168	0.0168	0.0168
0.0394	0.0168	0.0168	0.2144	0.0168	0.0168	0.0168	0.0168	0.0168	0.0168	0.0168	0.0168	0.0168	0.0168
0.0168	0.0168	-0.0792	0.0394	0.1109	0.0168	0.0168	0.0168	0.0168	0.0168	0.0168	0.0168	0.0168	0.0168
0.2389	0.045	0.0168	0.0544	0.0394	0.3236	0.0168	0.0168	0.0168	0.0168	0.0168	0.0168	0.0168	0.0168
-0.0115	0.0168	0.0168	-0.0115	0.0394	0.0544	0.2201	0.0168	0.0168	0.0168	0.0168	0.0168	0.0168	0.0168
0.045	-0.0209	0.0168	-0.0303	0.0168	0.0168	0.0168	0.0168	0.0168	0.0168	0.0168	0.0168	0.0168	0.0168
-0.0209	0.0394	0.0168	0.0168	0.0168	0.0168	0.0168	-0.051	-0.0115	0.0168	0.0168	0.0168	0.0168	0.0168
-0.1018	0.0394	0.0168	-0.0453	0.0168	0.0168	0.0168	-0.0303	-0.0265	-0.1827	0.0168	0.0168	0.0168	0.0168
0.045	0.0168	0.0168	0.045	0.0168	0.0168	0.0168	-0.0303	-0.0604	0.0168	-0.051	0.0168	0.0168	0.0168
0.0168	0.0168	0.0168	0.0168	0.0544	0.1354	0.508	0.0168	0.0168	0.0168	0.0168	0.9353	0.0168	0.0168
0.0205	0.0544	0.0168	0.0168	0.045	0.0394	0.0205	0.0168	0.0168	0.0168	0.0168	0.0394	0.2577	0.0168
0.0168	0.0168	-0.0265	0.0168	-0.0115	0.0394	0.0394	0.0168	0.0168	0.0168	0.0168	0.0394	0.0544	0.0168

## Sheet: Figure3b
Figure3b left		Figure3b right
x	y	x	y
-4.76	0.046234	-8.12	-0.211914
-3.36	-0.275195	2.52	0.082275
11.76	-0.045563	2.52	0.025208
3.64	0.059863	-2.52	-0.10968
0.98	0.019946	4.06	0.176758
6.72	0.06875	1.4	0.035248
0.56	0.034106	-3.36	-0.200684
-0.139998	-0.018738	3.64	0.082947
-0.559999	-0.019055	3.64	0.0298
-0.559999	-0.036377	1.4	0.08197
0.14	-0.007835	-8.4	-0.096863
2.66	-0.173706	0.280001	0.003141
-0.14	-0.005417	-2.8	-0.00552
0.98	0.024438	1.12	0.049347
-0.14	-0.002557	1.12	0.038971
0.98	0.025293	2.66	0.130005
-2.66	-0.014624	-4.76	-0.232544
-2.66	-0.12002	7.56	0.224976
-0.14	-0.015564	5.04	0.036713
-2.24	0.013092	-3.36	-0.110291
-4.9	-0.25	-2.66	-0.087341
-1.96	-0.038989	3.64	0.119202
4.48	0.191504	3.5	0.114685
0.560002	0.031738	-4.76	-0.265869
0.560002	0.005078	1.4	0.016678
-6.16	-0.055078	-3.64	-0.007771
6.16	-0.039032	1.4	0.034149
8.4	-0.065857	-0.419999	-0.015198
3.78	-0.050446	1.12	0.044067
2.38	0.028271	-0.419999	-0.012581
1.12	0.100098	3.22	0.071838
0.7	0.046533	-7.56	-0.064026
2.38	0.045972	3.22	0.0672
0.7	0.033423	1.54	0.053009
-7.7	-0.136133	-1.82	-0.038635
2.38	0.103418	4.48	0.065369
0.7	0.036035	3.22	0.059296
-6.72	-0.060303	-9.66	-0.08667
11.2	-0.20874	-4.48	-0.119812
1.12	0.056982	1.54	0.043671
0.7	0.039966	-4.48	-0.127075
11.2	-0.126953	0.28	0.028885
12.46	0.245508	2.24	0.119446
-6.72	-0.433984	1.68	0.003723
2.38	0.153809	0.139999	0.005569
-0.28	-0.005637	2.24	0.079224
-0.98	-0.021411	2.24	0.062225
0.140001	0.003061	-2.1	-0.034912
3.92	0.085645	0.7	0.01078
-2.38	-0.028467	0.139999	0.025146
-2.24	0.026749	0.7	0.022156
-2.8	-0.020813	-2.1	-0.05722
-0.7	-0.048682	0.7	0.018692
7.7	0.211133	0.14	0.006374
-2.38	-0.085449	5.74	0.153198
2.24	0.036084	-2.1	-0.028992
0.14	0.004971	0.7	0.013588
0.84	0.033325	3.5	0.085876
7.7	0.276367	7.56	0.206543
0.84	0.066992	-7.7	-0.210449
0.84	0.007123	-7	-0.119202
7.7	0.102344	-4.62	-0.081848
2.8	0.126074	0.7	0.030594
0.7	-0.030258	16.1	0.357666
7.7	0.132227	-0.14	-0.006893
-0.84	0.032501	-0.98	-0.009338
1.26	0.094141	0.98	0.030472
-4.76	0.066772	3.78	0.166992
-12.88	-0.214258	-8.82	-0.406006
-10.64	-0.13125	-1.82	-0.017807
-5.46	-0.043066	-4.9	-0.029785
-11.62	-0.009198	-1.82	-0.033813
-16.66	-0.031177	-3.5	-0.091614
-10.64	-0.34375	-0.98	-0.043243
-10.36	-0.063428	-1.26	-0.022995
16.66	-0.052826	-0.840001	-0.037201
-12.74	-0.168066	-1.26	-0.025345
2.66	0.039062	2.1	0.15686
-1.82	0.003618	2.38	0.029129
0.559999	0.031177	-4.06	-0.129517
8.54	0.252734	-0.840001	-0.02594
-1.26	0.042969	-4.9	-0.156372
3.36	0.195117	2.38	0.075928
0.559999	0.010571	-4.62	-0.158813
-2.38	-0.008081	-7.7	-0.205933
-0.559999	0.005707	4.06	0.108459
1.96	0.065186	1.68	0.058472
-0.28	-0.008374	-7	-0.149658
1.96	0.073242	6.02	0.128662
1.4	0.019482	4.06	0.006733
1.82	0.081641	-0.98	-0.014626
3.22	0.053564	1.68	0.035919
-0.28	-0.008319	-1.54	-0.012611
1.96	0.01687	-6.58	-0.126831
1.82	0.034985	-6.58	-0.116211
4.76	0.131152	-1.68	-0.048676
-2.52	-0.012585	-0.28	-0.014801
-1.4	0.040283	2.52	0.070679
-3.92	0.009247	1.12	0.030991
8.96	0.341406	-10.64	-0.198853
6.16	0.065674	1.12	0.008858
0.559999	0.036084	-1.68	-0.000916
-0.140001	0.01313	-3.36	-0.082581
-1.82	0.069336	-1.54	-0.064941
-4.9	-0.075439	-1.54	-0.06781
0.559999	0.011835	2.24	0.14978
-6.58	-0.091943	4.06	0.223999
-3.08	-0.014673	1.4	0.0802
4.06	-0.045776	-1.12	-0.061859
-0.560001	-0.006598	2.24	0.076965
-0.98	-0.036279	1.4	0.048096
-6.58	-0.074756	3.92	0.027176
-0.7	-0.010114	1.68	0.057709
-0.560001	-0.00182	-2.52	-0.086609
-0.14	0.004929	-4.48	-0.032898
-0.98	-0.03396	-4.62	-0.158813
-3.5	-0.271094	-5.32	-0.029068
7.84	0.065234	0.7	0.005932
2.94	0.079883	-0.139999	-0.002937
2.94	0.078271	1.82	0.08136
7.84	0.534375	0.7	0.051758
-1.12	-0.0646	-3.78	-0.115906
-2.66	-0.020032	-6.86	-0.101074
-1.96	-0.029224	0	0.4021
-3.5	-0.009125	0.7	0.000333
-3.36	-0.014563	-3.78	-0.039764
2.94	0.10127	5.18	0.16748
-1.12	-0.048535	1.12	0.021317
-2.24	0.030258	3.22	0.061432
-1.12	0.002026	-10.78	-0.268311
1.12	-0.015625	-3.64	-0.065735
-2.24	0.004673	-6.3	-0.113586
1.12	-0.088501	-3.64	-0.099304
-3.36	-0.030322	-6.3	-0.037384
2.1	0.011023	-6.3	-0.133545
2.24	0.097461	0.28	0.012978
1.26	0.006952	1.68	0.012749
-3.22	-0.00405	3.08	0.02684
-2.1	0.074707	-2.24	-0.003624
1.26	0.069238	1.68	0.091736
-2.38	-0.017505	1.4	0.005856
1.12	0.022437	-2.52	-0.103699
3.36	0.096436	-1.12	-0.036743
-1.96	0.016434	0.7	0.022873
-3.92	-0.108008	-3.08	-0.076721
-0.98	-0.017603	-4.62	-0.086121
-1.26	0.005436	-0.839999	-0.01136
3.92	-0.018143	3.08	0.107117
-1.26	0.013626	-2.1	-0.113708
1.26	0.092822	-0.7	-0.010376
-0.56	-0.011353	-2.66	-0.003904
3.78	0.041699	-1.26	-0.080811
-0.28	-0.011359	3.08	0.032196
-16.24	-0.388477	1.4	0.035767
-2.38	0.105225	4.06	0.03949
1.68	0.051074	2.94	0.012909
-0.139999	-0.004749	7.98	0.115417
1.68	0.022534	-5.46	-0.092468
-6.16	0.044403	0.42	0.011131
-0.139999	-0.008148	0.140001	0.006744
6.3	0.234375	-5.46	-0.021042
2.1	0.076855	0.42	0.00676
-1.26	-0.108105	-0.139999	-0.012421
6.3	0.077051	0.140001	0.006104
-1.26	-0.108496	-5.6	-0.049927
-1.82	-0.04978	1.12	0.00148
-2.1	-0.056543	-0.139999	-0.005306
1.82	0.150488	0.42	0.002989
1.82	-0.094849	0.98	0.013916
0.139999	-0.00515	-1.26	-0.001111
-6.72	-0.184766	1.68	0.114502
-3.78	-0.062354	3.08	0.056
1.4	0.034106	0.14	0.010139
0.7	0.043237	-12.32	-0.105225
-0.139999	-0.006061	-1.68	-0.010445
2.66	0.131543	-0.28	-0.008766
-8.68	-0.422266	3.08	0.015961
8.68	-0.066833	-0.28	-0.015625
-3.5	-0.063379	-0.28	-0.001888
1.12	0.00314	0.14	0.009087
1.26	0.070508	3.08	0.032623
-1.4	0.032684	3.08	0.134155
-0.7	-0.02937	0.14	0.005264
1.26	0.054004	-0.28	-0.008278
-0.7	-0.060547	-0.28	-0.017075
2.1	0.12832	-0.839999	-0.058838
-2.52	-0.154102	3.08	0.016174
1.12	0.066748	-4.06	-0.047852
-2.8	-0.064014	2.24	0.030716
-1.26	-0.069971	-5.32	-0.09375
3.64	0.222656	0.56	0.022507
0.98	0.033643	-2.94	-0.008461
-0.559999	-0.015967	-2.94	-0.187012
-2.94	-0.120605	4.9	0.022598
-0.559999	-0.00148	3.92	0.05542
2.52	0.112207	1.96	0.015617
3.92	0.166895	3.92	0.009407
0.840001	0.05791	2.1	0.032074
-3.64	-0.251367	-0.42	-0.026779
2.24	-0.065125	-2.94	-0.140991
16.24	-0.134399	3.36	0.166138
0.42	0.083203	-0.42	-0.009392
0.42	0.003189	-0.98	-0.049591
-3.36	-0.02644	0.7	0.014793
13.3	0.428906	-3.08	-0.07489
-2.38	-0.090625	1.4	0.061432
4.9	-0.067566	-3.08	-0.068176
-6.86	-0.231836	-0.840001	-0.009041
2.8	0.089893	3.36	0.167969
-6.72	0.255371	-0.42	-0.015884
3.64	-0.019272	-1.68	-0.083984
-6.86	-0.14209	-0.139999	-0.005833
-4.9	-0.101465	-0.7	-0.086243
-3.64	-0.075342	-1.68	-0.001099
6.72	0.439844	-0.840001	-0.00231
3.64	-0.030762	-0.7	-0.011833
0.839999	0.00448	1.4	0.016983
3.78	0.072412	-1.96	-0.013336
0.980001	0.036011	0.559999	0.023804
-6.44	-0.068701	-0.7	-0.008385
-13.3	0.113098	-1.26	-0.111511
6.3	0.190527	-0.840001	-0.004635
-6.3	-0.137793	-0.7	-0.159058
-1.54	-0.035327	-1.26	-0.040405
1.96	0.061523	3.78	0.130859
-6.3	-0.041992	4.48	0.022934
-1.54	-0.004517	-0.84	-0.009377
-3.92	-0.040039	6.86	0.130249
0.28	-0.00176	-3.64	-0.069092
0.840001	0.066357	-1.26	-0.118958
-0.98	-0.014014	1.26	0.015114
1.96	0.046753	0.98	0.091248
5.46	0.033618	-0.139999	-0.009186
-15.54	-0.084473	1.26	0.163574
-2.24	0.01561	1.26	0.03183
-0.140001	-0.004907	-3.08	-0.115784
4.06	0.051611	-0.28	-0.012482
-3.36	-0.056348	0.42	0.004353
-0.140001	-0.002354	-0.139999	-0.014809
-4.06	0.042542	-3.08	-0.114563
4.48	-0.071106	0.42	0.014069
-9.94	-0.09209	4.2	0.156372
-0.42	0.013741	-2.38	-0.01564
13.72	0.104004	-3.92	-0.153809
-4.48	-0.009924	-1.12	-0.006485
12.32	0.044067	-2.38	-0.005924
0.42	0.09082	0.7	0.030258
3.36	0.038257	3.78	0.092468
-2.94	-0.04021	-0.28	-0.002831
0.42	0.007172	3.92	0.039673
23.24	0.363086	-3.92	-0.097717
-2.94	-0.045923	0.98	0.024429
-2.94	-0.095459	0.7	0.043243
-24.92	-0.094873	-0.14	-0.011787
0.559999	0.032104	-2.52	-0.155762
9.38	0.346875	-2.52	-0.033783
0.140001	0.003748	3.78	0.157349
-9.38	0.084595	-2.8	-0.116516
0.140001	0.01095	-2.38	-0.008606
9.38	0.341016	-0.98	-0.008308
-0.140001	0.004204	3.92	0.05957
-0.559999	0.001632	-0.98	-0.005787
-4.06	0.066284	-0.98	-0.046417
4.06	0.106055	-2.8	-0.045441
-4.34	-0.113379	-3.22	-0.006805
-7.84	-0.204687	-1.26	-0.004944
-8.96	-0.077783	-2.38	-0.010109
5.46	0.056201	-7.84	-0.111877
2.94	0.046533	4.62	0.065918
5.6	0.108496	0.140001	0.006512
-0.560001	-0.014392	1.26	0.00771
-1.54	-0.024377	0.140001	0.003279
4.06	-0.095215	2.66	0.120789
1.4	-0.022446	0.140001	0.009171
-0.140001	0.00166	1.26	0.00975
6.44	0.089258	1.4	0.034637
0.140001	0.012708	8.54	0.015266
-1.54	-0.008856	2.24	0.062408
-0.560001	-0.00563	-4.62	-0.124451
0.140001	0.001353	6.44	0.172974
0.140001	0.008447	0.56	0.016861
-1.82	-0.033667	0.28	0.013428
0.140001	0.012463	6.16	0.014862
-1.4	-0.020862	-1.96	-0.094421
-1.4	-0.056445	0.28	0.005535
4.2	0.085449	0.56	0.006901
1.4	0.059375	0.28	0.006397
-0.839999	-0.01615	-0.840001	-0.111755
-1.82	-0.00733	0.28	0.008568
1.4	0.026392	-9.24	-0.166382
1.12	0.029785	-1.4	-0.008492
-4.76	-0.062646	-1.96	-0.067932
-1.4	0.00782	-0.840001	-0.018829
-0.560001	-0.017346	0.28	0.007851
-4.76	-0.087744	-1.4	-0.197144
1.54	0.067432	-0.42	-0.040619
0.560001	-0.021988	-1.26	-0.070557
-11.34	-0.132715	0.42	0.017624
2.8	-0.110657	-1.4	-0.00626
-3.5	0.138672	4.34	0.164185
-2.8	-0.097949	-0.28	-0.018631
-0.840001	-0.0224	3.64	0.038147
-4.34	-0.18291	1.96	0.153198
-0.98	-0.004807	0.7	0.042633
8.54	-0.214111	4.48	0.119385
1.54	0.024414	-0.139999	-0.011482
-0.559999	0.028	0.7	0.024277
1.54	0.043213	-3.22	-0.164185
1.96	0.138477	-4.48	-0.097351
-3.36	-0.055615	-2.8	-0.085266
-0.560001	0.001378	-8.4	-0.057953
4.06	0.060986	1.54	0.033752
3.22	0.251953	3.5	0.061157
-7	0.214478	-0.28	-0.003944
8.54	0.061084	-2.8	-0.07019
7	0.218359	1.12	0.033295
7	0.121094	3.5	0.087646
3.5	-0.026459	-1.26	-0.005398
-1.12	-0.044189	2.94	0.076599
-3.5	-0.059473	-5.88	-0.190308
-1.4	-0.072998	12.6	0.408447
2.38	-0.002047	-7.84	-0.253662
-3.5	-0.147363	2.94	0.038269
-1.68	0.04425	14.56	0.140015
-16.94	-0.197949	-0.559999	-0.004017
5.88	0.130078	-9.66	-0.585938
1.26	0.040454	1.82	0.06488
-5.04	-0.218164	0.560001	0.019943
-4.9	-0.121582	-1.82	-0.06488
1.68	0.071387	-0.140001	-0.008827
-3.5	-0.058398	6.44	0.154419
-3.5	-0.104199	-5.32	-0.127563
-6.58	0.036011	-8.68	-0.045563
-2.8	-0.046558	-6.86	-0.046631
15.96	0.004391	1.4	0.017242
1.96	-0.002724	3.36	0.041718
3.92	-0.117554	1.4	0.07312
-14.14	-0.151562	-0.84	-0.035339
-11.2	-0.04895	0.28	0.0383
-1.54	-0.009497	1.4	0.050873
2.94	0.036719	1.12	0.04068
1.26	0.004178	7.56	0.047455
-2.94	0.054291	-0.84	-0.030594
-4.9	-0.201172	-3.92	-0.142578
-2.94	0.019608	1.82	0.052246
1.26	0.01167	6.58	0.199341
0.560001	-0.005871	0.419999	0.020767
14.42	0.072314	6.58	0.180176
3.08	0.001239	3.36	0.02037
-3.36	-0.149902	0.7	0.009407
-2.38	-0.154102	3.36	0.023911
2.38	0.054395	0.139999	0.001439
-1.26	-0.016296	0.419999	0.00988
3.36	-0.030106	2.66	0.055389
0.84	0.023364	-5.46	-0.051514
0.42	-0.011482	-4.9	-0.162964
0.559999	0.016687	-1.82	-0.024887
-0.84	0.025589	2.1	0.008965
-3.22	0.060425	-4.9	-0.075928
-7.28	0.222168	2.1	0.032745
7.28	0.309961	-13.16	-0.661621
7.28	0.252734	-5.88	-0.136841
-2.1	-0.038721	-6.72	-0.007267
3.36	0.241602	-1.54	-0.007015
-7.14	-0.312891	2.24	0.084412
3.08	0.134961	-1.82	-0.007736
3.36	0.147266	1.82	0.014153
-0.98	-0.042969	-1.54	-0.018204
3.92	0.110645	-10.36	-0.036835
3.36	0.190137	-1.54	-0.046753
-0.84	-0.023975	-0.28	-0.011391
-0.560001	0.054199	-0.56	-0.000704
2.52	0.070703	-0.28	-0.019791
3.92	0.063037	1.12	0.078796
-0.28	0.023682	-1.54	-0.003183
3.92	0.270898	-0.7	-0.053192
-1.4	-0.030933	-0.28	-0.015289
2.66	0.085693	-0.28	-0.008949
0.7	0.063135	-0.56	-0.009514
-1.26	-0.032495	-0.7	-0.051239
-1.4	0.068237	11.48	0.117126
1.26	-0.039948	4.62	0.038422
1.4	0.035815	3.92	0.06192
2.94	0.259961	-8.54	-0.220581
1.4	0.12373	-10.64	-0.437744
2.94	0.121875	-2.52	-0.122986
3.22	0.040723	-3.5	-0.095886
1.4	0.108496	-1.4	-0.012756
3.08	-0.03009	5.32	0.207886
3.22	0.079834	-1.4	-0.104309
1.26	0.097607	1.82	0.018265
-1.54	0.03775	-3.22	-0.089661
-0.42	0.014938	3.36	0.120117
1.26	0.110254	-4.76	-0.020157
2.1	-0.114929	6.3	0.359375
-2.24	-0.196191	9.94	0.234985
-0.14	0.007629	9.52	0.323242
-3.78	-0.039404	9.94	0.069763
-6.02	0.078918	3.22	0.101746
-5.04	-0.056348	-3.08	-0.033813
0.559999	0.0229	1.82	0.016373
-0.28	-0.010187	-7.14	-0.031921
0.28	0.007037	9.94	0.260986
1.54	0.038696	-5.18	-0.136108
-3.78	0.062744	3.22	0.14856
-2.24	-0.088916	-7.14	-0.084412
0.14	0.0056	1.82	0.063293
2.1	0.051318	3.36	0.236206
2.1	0.151367	-2.8	-0.053345
5.18	0.076855	1.82	0.057526
-2.94	-0.122559	-5.18	-0.203735
2.1	0.0875	3.36	0.04892
5.18	0.216016	2.38	0.01181
-5.18	0.013374	-2.8	-0.1203
2.1	0.075488	3.22	0.402344
5.18	0.186133	3.36	0.034668
-0.42	-0.006241	2.38	0.052582
-5.88	-0.211328	-2.8	-0.058868
-2.52	-0.100879	7	0.064148
-5.88	-0.273242	4.2	0.029968
2.52	-0.021332	2.38	0.043793
2.52	0.117188	-2.24	-0.0513
-1.68	0.077454	0.559999	0.006565
0.14	-0.00087	0.559999	0.01001
-1.4	-0.12666	-2.24	-0.040039
0.42	-0.012238	-3.64	-0.2052
-0.14	-0.012634	-1.26	-0.030197
5.32	0.160449	-3.64	-0.128418
-7.84	-0.285352	0.7	0.008453
3.92	0.093213	4.06	0.061127
2.24	0.032666	-8.4	-0.12854
7.84	-0.23938	-8.4	-0.293701
3.92	0.100293	-1.26	-0.04245
5.6	0.273242	-6.86	-0.175903
6.16	0.461719	-8.4	-0.152466
6.16	0.291797	4.62	0.091064
14.84	-0.050293	0.839999	0.010284
-10.64	-0.123438	6.58	0.045441
-9.1	0.263184	4.62	0.009506
-3.64	-0.063428	0.839999	0.027405
1.54	0.024011	6.58	0.27002
-10.64	-0.306445	6.44	0.21875
-2.38	-0.096045	4.34	0.046234
-3.64	-0.034717	4.34	0.345947
-0.56	-0.00766	-2.94	-0.234253
13.44	0.112891	6.58	0.090088
13.44	0.29082	6.58	0.257568
-0.419999	0.011398	3.5	0.102966
1.54	0.155762	3.5	0.054657
4.06	-0.161133	3.5	0.244263
-5.46	-0.425781	15.96	0.26123
-4.06	-0.093457	15.96	0.152466
-5.18	-0.337109	0.28	0.025208
-6.02	-0.250586	0.28	0.00629
4.48	0.217773	-7.14	-0.015671
-1.12	-0.062109	6.86	0.110046
4.34	0.173145	-7.14	-0.031738
0.28	0.009595	1.96	0.008553
-8.12	-0.149707	-7.14	-0.427002
-3.5	-0.227344	2.24	0.133911
6.44	-0.13562	0.839998	0.004761
-0.42	-0.010828	-3.08	-0.389404
1.68	0.134277	-3.08	-0.231323
1.96	0.071484	4.2	0.051147
-2.1	-0.063379	5.74	0.144287
-3.36	0.042847	8.96	0.365479
-1.96	0.025558	0.559999	0.006184
4.76	0.092822	-3.36	-0.039734
-3.08	0.020767	-8.12	-0.343994
0.7	0.01087	5.74	0.103699
-14.84	-0.118652	8.96	0.14978
-3.5	-0.001209	-8.12	-0.146606
0.559999	-0.0056	-4.2	-0.102478
-15.96	-0.122168	1.54	0.011101
-9.66	-0.219922	-8.12	-0.131714
-0.559999	-0.018152	1.54	0.037354
0.7	0.012952	0.7	0.010567
-3.5	-0.02428	3.5	0.067566
-3.5	-0.13418	0.7	0.013573
0.7	0.026855	-2.94	-0.196777
2.94	0.15625	-4.2	-0.063416
-0.28	-0.007098	-0.840001	-0.022873
0.28	-0.00104	1.68	0.027954
10.22	-0.013992	-4.48	-0.074585
3.64	0.149219	1.68	0.006836
3.64	0.053613	4.34	0.12915
-3.64	0.061798	-1.68	-0.050018
-3.92	-0.06582	6.86	0.110413
-0.839999	-0.023926	-3.36	-0.100037
-1.68	0.019806	6.86	0.120178
-9.8	-0.008099	7.98	0.139771
-0.560002	-0.033643	6.86	0.137817
-1.68	0.026413	4.2	0.084412
0.560002	-0.022858	-1.68	-0.080261
-3.22	-0.091748	-1.68	-0.080261
-2.1	0.031403	3.22	0.153931
3.36	0.124512	-8.12	-0.172363
-3.36	0.055542	-1.4	-0.004471
-0.839999	-0.039966	-0.839999	-0.017868
0.42	0.000963	0.28	0.006542
-3.5	-0.199219	1.26	0.029129
0.28	0.015942	-9.1	-0.023804
0.28	0.030444	1.4	0.030014
-1.96	-0.045093	3.22	0.069031
-16.8	-0.158203	-0.839999	-0.01535
0.7	0.014026	0.28	0.009911
2.52	0.187891	-1.96	-0.035797
-4.06	-0.302539	-1.68	-0.014626
-3.64	-0.206445	-8.12	-0.066833
0.7	0.044434	-1.4	-0.009331
-2.24	-0.044849	-6.58	-0.052979
1.12	0.026099	3.22	0.124573
-1.12	-0.060352	-1.54	-0.059662
-4.06	-0.223633	3.22	0.078247
-17.36	-0.532813	-1.96	-0.047607
-0.56	-0.044702	1.4	0.007343
10.22	0.0604	1.12	0.034271
-0.28	-0.008563	1.96	0.032196
-7.98	-0.354102	-1.54	-0.044769
-1.12	-0.00863	-5.74	-0.211304
2.8	0.148438	0.42	0.032135
0.28	-0.005043	1.82	0.007782
-4.2	-0.074463	-0.560001	-0.027939
3.36	0.093408	-1.4	-0.053436
-2.24	-0.027295	0.42	0.002232
-3.22	-0.073145	-1.68	-0.046051
12.18	0.0729	1.12	0.006527
0.42	0.00918	-4.48	-0.122864
0.7	0.061523	-7.84	-0.202026
2.66	-0.03009	-4.2	-0.097412
-13.44	-0.10918	-1.68	-0.0023
2.94	0.143945	3.36	0.040192
-4.34	-0.075342	3.5	0.081177
-6.72	0.136353	2.8	0.01133
2.94	0.133105	3.5	0.087097
-8.82	-0.286133	6.02	0.14978
-5.46	-0.232813	0.14	0.026794
2.94	0.090967	-5.46	-0.077087
6.3	-0.020798	0.42	0.004902
-5.88	-0.313867	7.28	0.144897
-8.82	-0.316016	5.88	0.146362
3.78	0.071143	1.68	0.057251
-5.18	-0.141797	7.28	0.001104
-3.78	0.112854	-10.36	-0.294434
33.6	0.144336	-1.12	-0.091064
3.78	0.231055	3.64	0.009453
-25.48	-0.19082	3.08	0.250244
1.82	0.315234	0.28	0.040375
-2.1	-0.012408	3.64	0.087219
0.559999	-0.027176	1.96	0.044922
-3.64	-0.112891	-10.36	-0.151855
1.4	0.044263	-10.78	-0.06189
-4.76	0.154175	7.28	0.092834
5.32	0.15166	3.64	0.037903
13.72	-0.151855	1.54	0.018127
-0.7	0.006306	-0.28	-0.016647
-5.18	0.035522	-0.28	-0.00737
0.7	0.010864	-7.98	-0.037933
4.9	0.135742	-7.98	-0.100098
-0.84	0.032013	-5.46	-0.010269
0.84	0.032446	0.560001	0.007504
-4.76	0.007114	-3.08	-0.030075
6.02	0.004694	1.12	0.037445
2.1	0.03623	-3.92	-0.167114
10.5	0.057617	-1.96	-0.083557
-4.34	-0.050391	-4.2	-0.132935
-5.18	-0.118848	-0.559999	-0.024246
-10.08	-0.152539	-0.28	-0.008873
3.08	0.199121	1.12	0.035431
-4.34	-0.280664	-3.92	-0.138062
-1.26	-0.036035	-0.7	-0.031235
-5.74	-0.361133	-1.68	-0.072205
-0.7	-0.013208	1.12	0.050751
-5.18	-0.304688	1.54	0.038391
-1.26	-0.051953	1.54	0.069763
0.280001	0.019189	-0.7	-0.031769
-1.26	-0.077148	0.28	0.012657
-0.98	-0.00802	2.38	0.10791
4.2	-0.003187	2.38	0.034088
-0.839999	0.019135	0.28	0.012611
1.26	-0.008179	-0.7	-0.04541
5.74	-0.028183	0.28	0.018143
-4.2	-0.220703	2.38	0.017426
-0.839999	0.005398	0.42	0.001184
-3.22	-0.005042	6.58	0.250488
0.84	-0.0755	-4.06	-0.024048
1.12	-0.055054	-0.28	-0.001721
0.839999	0.033813	1.96	0.10675
1.96	0.154199	-2.66	-0.144897
0.84	-0.000263	-0.28	-0.009361
-0.839999	0.006351	-1.12	-0.036896
5.6	-0.100403	-4.62	-0.073425
-1.12	-0.031006	-3.36	-0.061127
-0.140001	-0.005051	-0.7	-0.02356
0.7	0.011609	-1.68	-0.01767
-0.140001	-0.007007	-12.04	-0.138306
2.52	0.022998	4.34	0.179077
-0.139999	-0.001038	-1.96	-0.019226
-0.14	-0.012769	-10.08	-0.040558
0.14	-0.00046	-1.4	-0.05777
1.96	0.010321	-1.96	-0.078796
-0.14	-0.01333	6.16	0.247559
5.32	0.026685	3.5	0.006298
-0.7	-0.008173	6.16	0.3479
-0.7	-0.038086	-1.12	-0.028
-0.98	0.004723	-6.3	-0.014473
2.24	0.057471	-1.12	-0.031647
-4.48	0.080383	-6.44	-0.096008
0.98	0.03147	-5.18	-0.125244
4.9	0.137988	-11.2	-0.144165
-2.52	-0.052295	-1.68	-0.083923
0.560001	0.010065	-1.4	-0.064331
-0.28	-0.012781	-5.04	-0.007511
0.560001	0.015381	1.4	0.047882
-0.7	-0.023938	0.559999	0.007973
-1.96	0.000587	-3.64	-0.001518
1.4	0.062793	0.559999	0.027603
-1.26	0.00621	0.559999	0.052368
8.12	0.117578	1.12	0.048431
-2.66	-0.038525	0.559999	0.001963
0.98	0.014185	-5.04	-0.154785
-0.839999	0.003506	-5.04	-0.16748
2.1	0.492578	-5.04	-0.044891
3.22	0.014343	-15.12	-0.252197
1.96	0.193457	-1.54	-0.00732
-6.16	-0.144922	-0.28	-0.000114
-6.16	-0.128906	-1.4	-0.056244
-0.42	-0.009998	-0.28	-0.002306
-0.840001	0.006844	2.94	0.041718
-6.16	-0.067139	2.24	0.035065
0.42	-0.022064	0.84	0.008087
-1.26	0.047028	-0.7	-0.003304
5.46	0.271094	-3.64	-0.101562
-1.26	0.036896	-1.26	-0.216919
1.26	0.005154	2.24	0.129028
-6.58	-0.258008	-1.26	-0.029953
-6.44	0.028351	-1.96	-0.050079
7.28	-0.017639	-1.82	-0.029724
-0.7	-0.12998	-3.64	-0.177124
5.46	0.092041	-2.52	-0.12207
1.54	0.113379	-1.82	-0.13916
5.32	0.089893	-1.96	-0.023376
-3.22	-0.14541	-9.1	-0.379639
-7.42	-0.144043	0.28	0.025696
-1.82	-0.035376	-3.22	-0.018433
-1.82	-0.098291	1.4	0.05014
-1.82	-0.095947	-4.76	-0.181519
-8.12	0.136108	1.4	0.04068
0.559999	-0.095215	-6.58	-0.068359
-0.7	0.019272	3.22	0.118958
-1.96	-0.085742	0.28	0.009377
-4.34	-0.190137	-0.7	-0.023392
4.34	-0.069092	-1.82	-0.009071
-2.24	0.079346	-0.840001	-0.017242
-1.26	-0.078223	-1.82	-0.024658
-1.96	-0.111328	0.28	0.006725
4.34	-0.154297	-10.5	-0.192017
2.24	0.12793	-0.42	-0.005947
3.5	0.190527	-0.7	-0.012917
-4.48	-0.223242	-6.58	-0.121338
2.24	0.187988	-10.5	-0.255371
-3.5	-0.293164	-0.42	-0.010216
-1.12	-0.093604	6.72	0.059204
2.94	0.067383	0.28	0.006805
-2.24	-0.042261	1.96	0.077393
-2.94	0.187988	-3.22	-0.081482
2.24	-0.043671	10.08	0.260986
1.4	0.143066	20.44	0.224609
-0.84	-0.004391	10.08	0.447021
1.4	0.220508	0.559999	0.026062
2.1	0.008008	2.24	0.025528
2.1	0.132812	0.140001	0.001012
0.14	0.028516	2.94	0.007309
1.12	0.087012	0.28	0.013878
0.28	0.007684	0.42	0.006908
0.84	0.035059	2.24	0.02034
0.28	0.009747	0.42	0.010857
-1.12	-0.0203	1.68	0.02858
0.42	0.010132	0.7	0.020676
9.94	0.085742	-1.4	-0.0271
-2.1	-0.012238	2.94	0.303955
-24.92	-0.107031	0.28	0.007435
-2.1	-0.139941	0.98	0.024765
-5.46	-0.331836	2.8	0.110779
-22.82	-0.125098	3.08	0.463867
-2.1	-0.068359	-3.92	-0.025436
-4.9	-0.19248	-10.22	-0.080627
0.140001	0.000812	3.08	0.114685
-4.9	-0.018005	-2.8	-0.049225
-7.7	-0.433594	-0.559999	-0.030411
2.1	0.077051	-3.92	-0.031372
-5.6	-0.085254	-2.8	-0.066223
4.9	-0.094177	-11.2	-0.44043
-7.7	-0.112109	3.92	0.067993
-4.9	-0.032642	-0.559999	-0.010429
4.2	0.108691	-0.42	-0.017166
-3.08	0.018097	0.14	0.007298
11.2	-0.181152	2.1	0.002502
0.140001	0.004077	4.76	0.110779
0.140001	0.000545	3.22	0.052826
-0.56	-0.020789	0.139999	0.006123
5.18	0.170215	4.76	0.084473
-11.2	-0.05752	0.139999	0.006222
-0.140001	0.00856	2.1	0.022598
-0.28	-0.000555	2.38	0.106201
-12.32	-0.018835	2.94	0.017059
-4.06	-0.17959	0.7	0.033356
0.140001	0.011005	2.94	0.023575
-0.28	-0.006281	3.08	0.119812
-5.04	-0.133887	7.28	0.020035
1.82	-0.004898	5.88	0.010185
0.42	0.00028	-9.1	-0.082581
2.52	0.006311	-0.559999	-0.009323
0.42	0.008923	-0.14	-0.001269
-0.84	-0.01991	-0.28	-0.001968
-4.06	-0.161621	0.28	0.003435
-1.68	-0.001411	2.94	0.02037
5.32	0.104883	0.28	0.016815
0.42	0.001161	3.08	0.166626
0.42	0.008789	2.94	0.015045
1.82	-0.009369	0.28	0.0093
4.06	0.350195	-0.42	-0.013466
5.32	0.045874	0.28	0.009514
1.54	0.10293	-6.02	-0.348877
8.4	0.043213	-5.88	-0.251709
-3.08	0.004181	-5.32	-0.162842
0.7	0.037549	2.94	0.019897
-0.42	0.044952	3.22	0.048798
-0.42	0.001298	-13.3	-0.117981
6.3	0.311523	-5.74	-0.171021
2.8	0.043311	5.46	0.1521
-2.8	-0.140039	-13.3	-0.200562
-1.4	0.043793	8.82	0.058838
-0.42	0.008934	-5.88	-0.050018
5.18	0.25918	5.46	0.056244
3.64	0.133594	-5.88	-0.094055
3.78	0.128223	-15.54	-0.615234
-2.8	0.043976	-10.78	-0.021378
5.18	0.131543	6.16	0.320557
3.78	0.12002	6.16	0.202148
3.36	-0.097107	-5.46	-0.192871
0.28	0.007758	-0.98	-0.05957
6.86	-0.102356	-2.8	-0.121033
2.8	0.089697	1.4	0.027634
4.2	0.149805	0.7	0.02037
1.82	-0.08606	-0.42	-0.014809
2.24	0.104102	0.28	0.005096
-4.48	-0.208203	5.32	0.151733
3.36	0.156055	-5.88	-0.059418
-7	-0.325195	0.42	0.018539
-7	-0.630859	2.8	0.029678
-3.22	-0.290234	-2.8	-0.055786
3.22	-0.079346	1.54	0.0755
-4.34	-0.093506	-0.7	-0.031616
-3.22	-0.107227	1.96	0.108704
3.5	0.116699	-3.64	-0.082336
-3.36	-0.111914	2.38	0.008888
-7.42	-0.24707	2.38	0.076965
4.34	-0.092834	2.8	0.028336
-3.36	-0.098975	-8.54	-0.172485
-4.76	-0.293945	2.8	0.077637
0.42	0.022192	-0.98	-0.026443
4.34	-0.024185	-3.64	-0.008492
0.560001	-0.005325	-3.64	-0.036011
3.22	-0.110657	-0.98	-0.036743
0.42	0.021692	-2.52	-0.098083
-3.22	-0.11582	-4.76	-0.009819
3.64	0.131055	-3.64	-0.022156
6.58	-0.062073	0.139999	0.001965
-0.7	-0.029687	-2.38	-0.261475
-4.06	0.097717	-0.7	-0.008186
3.5	0.134961	0.139999	0.004261
-0.42	-0.002931	-3.08	-0.009262
-0.979998	0.020126	-0.84	-0.018387
-6.58	-0.101562	-0.139999	-0.009773
1.26	0.019922	9.24	0.063171
-6.58	-0.035767	-0.139999	-0.005245
3.5	0.170703	-1.12	-0.040375
1.26	0.161816	2.52	0.108154
3.92	0.056201	-1.12	-0.025635
0.979998	0.063428	-4.62	-0.217773
1.82	0.054004	-0.139999	-0.007935
3.92	0.167187	-9.52	-0.041229
-2.38	-0.006494	0.28	0.000674
7.84	0.132715	-1.96	-0.07196
-8.82	-0.0073	0.28	0.000384
-0.28	-0.019226	0.28	0.010765
-7.56	0.065735	0.560001	0.008377
-7.84	0.008087	0.14	0.008255
7.84	0.295898	0.28	0.006359
0.14	0.020129	-1.96	-0.010887
-4.48	-0.152734	0.14	0.00626
0.42	0.02981	-3.5	-0.18103
-0.7	0.016953	0.28	0.008911
-1.68	0.027069	0.14	0.005604
1.68	0.102441	0.28	0.008659
8.54	-0.158447	0.14	0.006302
-0.84	0.014374	0.28	0.016602
-2.66	-0.163867	-1.26	-0.003204
9.52	-0.073669	-5.6	-0.118652
-2.52	-0.102344	2.38	0.359131
1.82	0.058252	4.34	0.196167
0.28	0.001094	-2.52	-0.040924
-0.139999	-0.004272	-0.7	-0.002962
-0.139999	-0.001976	2.66	0.012428
0.840001	-0.006836	-1.96	-0.09491
2.1	0.017664	-2.1	-0.022644
2.38	0.01842	0.14	0.002283
0.14	0.016187	-0.7	-0.026199
-0.84	-0.09707	3.5	0.130981
-0.98	0.045746	-0.84	-0.008438
2.1	0.015637	-0.7	-0.037506
-1.82	0.005215	-2.24	-0.035126
4.76	0.124414	0.42	0.020554
2.94	0.009998	4.06	0.063782
-0.28	-0.004221	-2.24	-0.04892
0.28	-0.009155	6.44	0.057526
3.08	-0.025482	2.66	0.045807
-8.96	0.058929	0.42	0.009758
-3.92	-0.038794	0.42	0.021286
-5.32	-0.036597	0.42	0.004009
-3.92	-0.096582	6.44	0.115295
-1.4	0.031311	-4.06	-0.072754
0.14	0.006787	0.42	0.008553
-5.04	-0.116699	-1.54	-0.11261
-1.96	-0.044409	0.7	0.027145
-3.08	-0.103809	2.52	0.184204
1.26	-0.015305	1.96	0.023621
1.26	-0.088928	-1.96	-0.003006
0.140001	0.005853	-4.06	-0.153931
-0.140001	0.005432	0.7	0.030106
-1.96	-0.066846	2.52	0.210449
3.5	0.036938	-8.54	-0.286621
-0.419999	0.006458	-8.54	-0.214966
-9.1	-0.22207	-4.62	-0.17395
-9.1	-0.125488	-0.839999	-0.045898
9.1	-0.037842	0.28	0.012718
0.419999	0.009003	0.28	0.025513
7.14	0.196484	-4.62	-0.141479
12.74	0.313867	0.28	0.005459
7.14	0.19082	-2.1	-0.091614
7.84	0.065771	0.840001	0.015205
6.44	0.05127	-0.28	-0.009331
6.44	0.051611	1.68	0.010681
-4.2	-0.251758	-0.28	-0.003971
-1.26	-0.024194	-0.42	-0.010986
4.2	-0.25708	0.14	0.003662
-1.26	-0.010144	1.4	0.036621
-1.26	-0.123828	-0.84	-0.002562
14.98	0.091309	-0.840001	-0.023148
-6.72	-0.089111	7.14	0.042084
-1.26	-0.084619	0.14	0.004665
-3.36	0.04303	1.4	0.046906
-6.58	-0.168359	-0.84	-0.004707
-14	-0.036035	-2.1	-0.070496
-6.58	-0.211523	1.54	0.051636
-0.28	-0.023169	7.14	0.003458
-6.58	-0.179004	-2.1	-0.063721
5.74	-0.312012	-3.64	-0.110413
-6.58	-0.133398	-4.2	-0.127441
1.4	0.021167	3.5	0.135498
-5.32	-0.050586	-2.38	-0.05188
-1.4	0.021088	-2.38	-0.085876
18.62	-0.132202	-0.98	-0.04834
15.96	-0.101746	-1.96	-0.093323
1.4	0.05957	-2.52	-0.123352
-15.96	-0.089893	-0.98	-0.044098
-30.52	-0.137793	-1.12	-0.052277
-1.12	-0.06377	-1.12	-0.039703
3.36	0.054443	-5.74	-0.210327
-7.84	-0.047363	-3.5	-0.007645
-1.12	-0.037085	-0.98	-0.05191
-1.12	-0.029541	-1.12	-0.059418
-6.16	-0.231836	0.14	0.007736
0.280001	0.010205	-0.42	-0.014343
-4.62	-0.263867	-6.16	-0.327881
3.78	0.111816	-5.46	-0.171875
1.82	0.147461	7.28	0.099609
3.78	0.302344	4.06	0.17395
4.06	0.235937	-3.08	-0.131958
-1.82	0.034943	-1.26	-0.024673
-1.26	-0.030591	5.6	0.062805
3.78	0.041187	7.28	0.066895
-4.48	-0.128027	-5.6	-0.193848
-7.14	-0.368945	0.28	0.001681
3.78	-0.128174	-5.04	-0.020828
1.26	0.037134	0.140001	0.002684
-1.26	0.029953	6.44	0.042969
7.14	-0.205811	0.140001	0.002985
1.68	-0.080505	-2.8	-0.038177
-0.140001	-0.006329	-8.26	-0.364502
-2.94	-0.241406	-6.02	-0.075745
0.42	-0.003317	-1.54	-0.107666
1.12	0.131445	-3.08	-0.053497
1.12	0.131348	-1.12	-0.033112
1.12	0.02981	-2.8	-0.058624
4.06	0.183398	-3.08	-0.064514
-2.66	-0.055908	-0.42	-0.010384
-2.24	0.261719	-1.54	-0.053223
-2.66	-0.106738	-1.12	-0.007442
-4.48	0.071228	1.12	0.027237
-3.08	-0.16416	-0.28	-0.006302
3.36	0.160938	-6.02	-0.227661
-0.42	0.06604	0.98	0.037079
-1.68	-0.181348	-0.840001	-0.017593
-1.68	-0.113281	-3.78	-0.175659
2.66	-0.053131	-0.28	-0.006237
2.38	0.190723	-0.559999	-0.002291
-1.54	-0.168262	-1.96	-0.018188
1.68	0.086328	0.419999	0.019424
-4.9	-0.125293	3.36	0.099426
-1.68	-0.161133	-0.840001	-0.006241
-1.54	-0.147754	-0.28	-0.002422
2.38	0.180078	-0.559999	-0.015762
-1.54	-0.116504	-0.559999	-0.020203
-1.68	0.079773	-1.96	-0.070129
0.140001	0.003391	3.36	0.11969
0.140001	0.00235	2.94	0.104675
2.52	0.022131	2.94	0.120117
-0.140001	0.012123	6.3	0.158081
-0.140001	0.002493	-7.7	-0.019089
22.4	0.00979	6.3	0.180664
7.84	0.008124	2.52	0.072205
-2.8	-0.002727	-4.9	-0.018845
7	0.290234	-1.68	-0.042236
7.84	0.264844	-0.7	-0.01944
-2.8	-0.009021	-1.4	-0.042328
16.1	-0.058044	-0.140001	-0.00423
4.48	-0.060242	3.78	0.114258
5.6	-0.061554	-0.7	-0.021164
-2.52	-0.017188	-0.140001	-0.007183
1.26	-0.042084	-9.1	-0.127075
2.52	-0.011353	-9.94	-0.154175
1.54	0.057813	-3.36	-0.038239
2.52	0.052441	-0.140001	-0.007812
-5.74	-0.024414	-9.1	-0.071655
6.72	0.042651	-9.94	-0.197876
0.84	0.009851	-9.1	-0.10199
13.58	0.383594	-2.38	-0.026672
12.74	0.247656	0.56	0.006271
-2.1	-0.209961	-0.560001	-0.006271
1.4	0.02124	-0.560001	-0.027237
4.48	0.130469	0.28	0.025497
5.18	-0.019974	-4.62	-0.095276
5.88	0.048022	7.56	0.015823
1.4	0.061377	-0.560001	-0.007397
1.4	0.045825	0.28	0.0037
-2.1	-0.040308	0.28	0.005417
-2.1	-0.010205	-0.42	-0.008415
-2.52	0.110535	-1.54	-0.058685
-5.88	-0.412891	-5.46	-0.169434
-11.34	-0.101758	-0.140001	-0.003199
9.24	0.058887	-0.28	-0.005383
13.58	0.143848	-4.34	-0.006912
-13.58	0.193115	-2.24	-0.049652
3.92	0.061719	-3.5	-0.077576
3.92	0.039185	-1.12	-0.035217
13.58	0.129199	-3.5	-0.069397
-0.139999	0.00499	-0.14	-0.006092
4.48	0.316211	0.42	0.041656
-5.04	-0.138672	0.42	0.054321
1.82	0.043188	2.1	0.038757
1.82	0.214844	-0.14	-0.003046
-4.48	0.090393	-1.12	-0.029434
-2.66	0.038513	-1.96	-0.09613
-1.82	0.075378	-1.12	-0.039612
4.48	0.29707	-7.56	-0.02594
-1.4	0.091187	5.04	0.039642
-4.2	-0.075293	-3.08	-0.084534
1.68	0.13877	-1.12	-0.002542
-6.44	-0.038599	-1.12	-0.00745
-1.12	-0.007648	-1.12	-0.030899
-1.54	-0.114355	5.74	0.158203
-10.36	-0.084033	1.12	0.056763
3.36	-0.187256	0.7	0.011162
1.68	0.024438	-0.839999	-0.054596
-0.98	-0.016064	-2.1	-0.080261
-0.14	0.036224	-0.839999	-0.008629
-1.68	-0.18584	-1.12	-0.007679
-0.14	0.00544	-0.839999	-0.000753
-1.68	-0.179883	-3.64	-0.092529
0.14	0.003262	0.7	0.012474
0.98	0.084229	-3.64	-0.01548
-2.52	-0.107129	-3.64	-0.30835
-0.28	0.004082	6.44	0.086487
-2.66	0.014732	1.12	0.037842
2.66	0.100586	4.06	0.149536
-2.38	-0.020911	0.559999	0.01049
-1.54	0.033844	0.559999	0.010025
4.62	-0.092346	-1.68	-0.042358
1.54	0.065039	-2.8	-0.125854
5.46	0.180078	3.5	0.153809
-9.1	-0.049414	-1.96	-0.085205
1.4	0.006915	-1.96	-0.016479
-4.9	-0.144141	-0.139999	-0.008217
3.08	-0.056641	-0.139999	-0.004581
7.7	0.030566	3.5	0.144653
3.08	-0.075928	-1.96	-0.008186
2.38	0.015747	1.4	0.015617
2.38	0.093799	-7.84	-0.081116
7.7	0.052197	1.4	0.002104
-0.839999	0.025391	-0.139999	-0.010437
2.38	0.044116	1.4	0.02179
2.38	0.08252	-0.840001	-0.019135
-1.26	-0.017957	-7.84	-0.504395
-4.2	-0.036475	-1.68	-0.047211
5.6	-0.097107	0.28	0.008583
-4.48	-0.188574	-1.68	-0.025101
0.14	0.007117	-0.840001	-0.100647
-1.68	-0.015601	0.28	0.01622
0.559999	0.02832	1.54	0.029114
-1.68	-0.19043	0.28	0.009865
0.28	0.013782	4.34	0.080994
4.2	0.121289	1.54	0.09552
0.14	0.008984	1.96	0.1521
0.559999	0.019397	0.14	0.001045
0.28	0.003629	1.96	0.05484
-6.86	0.009315	-1.54	-0.024734
8.12	-0.023926	1.12	0.009926
3.22	0.058447	-1.54	-0.002131
-3.36	-0.068457	11.9	0.174194
-6.44	-0.131348	-1.96	-0.04837
-6.44	-0.238672	-3.22	-0.026016
-0.7	0.005146	-0.42	-0.013702
-18.76	-0.006543	8.82	0.131592
7.98	0.230273	-9.66	-0.164307
-0.7	0.022217	-0.839999	-0.008514
-0.7	0.00687	1.68	0.064331
1.96	0.065039	-3.78	-0.144775
0.7	0.035376	1.68	0.026108
-0.42	0.008705	-0.980001	-0.008949
-2.66	0.062012	-0.839999	-0.033203
-1.96	-0.078906	-4.76	-0.085999
-0.42	-0.025586	-3.78	-0.183472
-6.86	-0.06958	1.82	0.008682
-0.42	-0.018372	1.68	0.049103
0.42	-0.018921	1.26	0.00956
0.56	-0.003763	1.68	0.028763
0.56	-0.007305	3.22	0.030472
3.64	0.046997	1.26	0.011719
6.86	-0.023056	3.22	0.026917
0.42	-0.000175	-1.68	-0.097351
2.52	-0.02597	-2.38	-0.032379
-0.7	-0.027979	-2.38	-0.022888
-0.7	-0.029639	-0.84	-0.011314
-2.1	-0.133398	-6.44	-0.003294
-0.7	-0.023096	2.66	0.013115
-2.1	-0.14082	-9.52	-0.071106
2.8	0.082812	2.66	0.014557
-1.12	-0.056055	-2.94	-0.008102
1.96	0.002545	-1.4	-0.011421
-1.12	-0.160449	-1.4	-0.028671
1.96	0.046558	-2.94	-0.116455
-0.700001	-0.004138	-3.64	-0.018265
1.96	0.163965	2.1	0.130615
-0.98	-0.003885	-5.18	-0.164429
0.28	-0.013962	0.840001	0.03833
-0.98	-0.019177	2.1	0.022507
-0.28	-0.007397	2.94	0.041351
-2.1	-0.023267	2.1	0.007927
-0.28	-0.010559	1.68	0.0149
-3.78	-0.010327	2.1	0.118652
-2.1	-0.198145	-5.18	-0.032928
-0.7	-0.026514	0.42	0.003252
-0.7	-0.015344	-3.08	-0.003639
-0.56	-0.015869	-1.12	-0.003906
-0.84	0.034698	0.42	0.016861
-0.56	-0.025684	-0.42	-0.006851
-4.48	-0.095068	-0.42	-0.004078
-1.12	-0.013123	0.28	0.004868
1.12	0.036206	8.96	0.458252
-4.48	-0.05249	1.68	0.085022
1.82	0.116504	0.42	0.012672
1.12	-0.023911	1.4	0.006943
-2.1	-0.094629	1.68	0.02803
-4.48	-0.065674	-0.56	-0.013084
-3.36	0.159668	1.96	0.053375
0.7	0.052002	1.96	0.009674
10.36	0.170215	12.18	0.029053
-8.96	-0.04436	6.3	0.130737
12.88	0.068262	-7.42	-0.105957
0.42	-0.020203	6.3	0.286865
16.52	0.113965	11.48	0.165405
-6.86	-0.05127	6.3	0.098083
-16.52	0.058319	-0.42	-0.010414
-8.96	-0.035889	5.74	0.089355
1.12	-0.010887	7.42	0.194336
0.140001	0.004224	11.9	0.089844
1.54	0.023193	1.54	0.058197
0.140001	0.004849	1.54	0.061615
-5.18	-0.287305	11.9	0.06488
-2.8	0.097046	7.7	0.032074
8.82	0.096924	14	0.067932
-0.28	-0.00575	2.24	0.11261
-0.28	-0.012927	1.12	0.03299
-0.28	-0.003836	14.28	0.180176
0.560001	0.032446	-4.34	-0.089661
15.4	-0.031921	0.140001	0.002855
-7.7	0.151245	0.28	0.022018
-2.24	-0.006946	0.140001	0.008011
-0.560001	0.011742	2.8	0.088623
0.560001	0.027856	1.4	0.048981
-2.24	-0.005957	-5.74	-0.193237
-2.1	-0.184961	0.140001	0.003313
2.38	-0.017776	0.28	0.067505
4.9	0.033765	2.8	0.060181
0.98	0.011346	1.4	0.033936
0.98	0.010822	-5.74	-0.222778
2.94	0.123145	0.980001	0.037903
0.840001	0.049121	1.4	0.023392
0.98	0.020105	-2.24	-0.062927
0.840001	0.071045	10.36	0.283691
0.98	0.061084	0.980001	0.026749
0.840001	0.039429	-8.82	-0.241577
2.94	0.064111	2.94	0.051239
15.68	0.041162	1.4	0.056396
9.94	0.255469	-11.9	-0.20752
7.56	0.151758	-2.8	-0.117493
4.76	0.051221	-8.82	-0.301025
0.42	0.015198	-6.3	-0.206543
1.54	0.120215	-1.96	-0.044952
-4.76	0.096375	-3.5	-0.064392
0.42	0.023279	-0.839999	-0.022049
-5.88	-0.11582	-6.3	-0.370117
0.28	-0.007122	-0.839999	-0.049561
5.88	-0.101135	2.52	0.147949
-0.28	-0.006958	-0.560001	-0.004475
0.98	0.002841	-0.839999	-0.007389
-0.28	-0.000946	1.12	0.068359
0.42	-0.081726	0.840001	0.06131
2.94	-0.040771	-2.66	-0.228394
0.56	0.012878	3.08	0.059113
0.14	-0.003841	3.64	0.0755
-4.48	-0.101465	-4.48	-0.196899
-2.94	0.041626	-5.18	-0.227539
-4.76	-0.107813	-1.68	-0.073914
-2.24	0.031738	-2.66	-0.124817
0.139999	-0.00197	-1.96	-0.078674
-0.139999	-0.004932	-1.68	-0.009804
1.82	0.064355	-5.18	-0.214844
-2.24	0.051422	1.54	0.063904
-3.5	-0.128516	-1.82	-0.0755
1.82	0.066895	-4.76	-0.081543
-0.7	-0.025659	-8.4	-0.087219
-0.14	-0.005078	-2.1	-0.0354
-2.52	-0.09248	-6.44	-0.108582
-0.14	-0.012048	0.559999	0.017578
-2.52	-0.064941	-1.4	-0.04068
5.32	-0.091187	1.12	0.064819
-0.139999	-0.002211	-2.66	-0.135986
8.96	0.216211	1.96	0.00758
-0.139999	-0.005621	1.12	0.023819
0.139999	0.006216	-0.7	-0.038544
-0.139999	-0.013489	2.1	0.165405
-1.68	0.012871	-7.42	-0.236694
-5.46	-0.091016	3.08	0.052216
8.96	0.234961	-3.64	-0.061737
0.139999	0.010919	-2.38	-0.021805
-11.48	-0.302734	-2.94	-0.070496
-0.140001	-0.012262	-23.94	-0.123535
-5.46	-0.16748	0.42	0.007828
-7.98	-0.183691	0.42	0.01973
2.94	0.052588	-6.58	-0.122314
0.42	0.012939	-2.38	-0.116211
-1.82	-0.025464	-2.1	-0.037964
0.42	0.03103	1.96	0.027298
4.06	0.105664	1.96	0.036316
-0.840001	-0.010535	-0.56	-0.060913
-5.6	0.022949	5.32	0.143555
-4.06	0.276367	6.02	0.032623
0.42	0.005853	0.840001	0.036804
-0.840001	-0.047241	-0.56	-0.024796
5.6	0.222266	6.02	0.21582
1.82	0.011157	-0.28	-0.000864
-7.56	0.192749	4.06	0.024979
0.56	0.00921	-1.4	-0.028809
1.82	-0.099609	-0.840001	-0.029678
-5.04	-0.080176	-6.58	-0.038544
-5.6	0.03241	-5.74	-0.115967
1.82	-0.011528	-6.58	-0.017471
-0.42	-0.030981	4.76	0.094666
0.28	-0.006363	6.44	0.109314
-4.2	-0.113281	6.44	0.055023
-0.14	-0.003223	3.36	0.205688
-6.3	-0.15	-3.08	-0.136719
-6.86	-0.176855	-0.560001	-0.017303
-2.1	-0.03728	-5.04	-0.011208
1.4	-0.015526	3.64	0.008591
2.8	0.062891	2.66	0.046478
7.42	0.368359	-1.4	-0.002579
7.42	0.368555	-5.04	-0.121765
-7.56	0.030136	-0.560001	-0.032867
-3.22	-0.099121	10.92	0.148926
0.840001	-0.03299	0.839999	0.027237
0.560001	-0.005985	0.839999	0.016357
-0.560001	-0.049512	-0.840001	-0.016159
-0.840001	-0.018494	0.28	0.016022
-0.560001	-0.026074	-5.04	-0.059204
-1.12	-0.025122	0.28	0.011772
0.560001	-0.007011	2.66	0.033783
-1.12	-0.14541	0.839999	0.006195
2.94	-0.006664	4.9	0.080017
-1.26	0.022293	2.38	0.093262
7.42	-0.064819	-2.1	-0.092773
-0.7	-0.028003	-0.840001	-0.034302
-0.7	-0.056641	-3.5	-0.010414
0.42	0.01637	0.14	0.006161
3.08	0.006934	0.28	0.007008
-1.96	-0.208789	0.14	0.005939
-1.96	-0.018738	1.96	0.004108
0.42	0.022144	0.42	0.009468
-2.66	-0.161719	-3.5	-0.032867
-12.74	-0.074951	0.280001	0.016159
7.42	0.161426	-2.1	-0.045563
0.42	0.011847	0.280001	0.008339
0.42	0.002397	7.42	0.123535
-1.82	-0.051074	-1.96	-0.109436
-1.26	-0.005511	-4.48	-0.022339
-1.82	-0.030225	0.280001	0.002733
-1.82	-0.023071	-8.68	-0.016327
-2.38	-0.020435	-2.38	-0.147583
-1.26	-0.019568	-0.28	-0.001987
0.28	0.047778	-0.28	-0.039032
-7.28	-0.038208	0.28	0.010353
3.64	0.089453	3.64	0.202271
-1.12	-0.03103	-5.18	-0.139038
-0.140001	-0.019421	0.42	0.007565
-3.92	-0.028735	-8.82	-0.236816
-1.12	-0.107422	-2.94	-0.037903
3.64	0.06792	-1.4	-0.019547
2.66	0.173926	-0.42	-0.02449
1.26	0.070557	7.56	0.112732
3.08	0.075879	-13.3	-0.042755
-1.54	-0.011731	0.42	0.011894
-1.68	-0.019983	1.82	0.051758
-0.980001	-0.035132	-1.4	-0.001403
-1.68	-0.035034	-7.14	-0.203613
-1.68	-0.039697	-0.42	-0.004688
0.980001	-0.02005	-1.12	-0.064697
0.98	0.18916	-0.42	-0.006069
10.22	0.106836	4.76	0.172729
-0.140001	-0.010492	-0.28	-0.006535
-0.140001	-0.006494	1.54	0.05307
0.419999	-0.021545	2.24	0.035339
-0.98	0.034424	0.84	0.036469
-0.140001	-0.024683	2.8	0.10614
-0.140001	-0.024304	0.84	0.039734
3.22	0.001192	1.26	0.076599
-0.140001	-0.005569	-9.24	-0.17334
-2.24	0.06427	-14	-0.273682
1.68	0.143848	-9.24	-0.090271
1.12	-0.059845	0.559999	0.01619
2.8	0.075781	12.74	0.141235
12.74	-0.214966	-1.82	-0.015205
1.68	0.069434	-2.24	-0.100159
0.28	-0.004612	-0.7	-0.013329
-1.4	0.020752	5.46	0.090637
7.42	0.269727	3.36	0.123596
-2.1	-0.043848	3.08	0.005196
0.98	-0.006287	4.62	0.169922
-0.56	-0.02688	-1.82	-0.067078
1.12	0.005475	3.08	0.041992
-0.56	-0.013184	-6.72	-0.069641
8.54	0.151465	-3.78	-0.039185
-6.3	-0.25957	-0.840001	-0.018417
-0.7	0.009575	3.78	0.054565
-8.54	0.0802	-0.840001	-0.066467
1.96	0.154492	-3.5	-0.141602
-0.7	-0.099121	0.56	0.015434
-1.26	-0.248047	0.56	0.005772
4.76	0.182324	1.12	0.038757
1.96	0.255469	3.5	0.048676
4.76	0.104688	3.64	0.135376
-0.98	0.002666	3.22	0.072449
5.6	0.190137	2.24	0.070007
2.24	0.135449	-1.12	-0.08197
-1.82	0.044373	-13.44	-0.18396
10.5	0.301367	-0.7	-0.003866
-0.28	-0.010419	-0.139999	-0.001454
-1.12	-0.037891	-4.34	-0.122986
4.2	0.105664	-0.139999	-0.007156
-1.4	0.017746	-3.92	-0.135376
-3.08	-0.020581	-2.38	-0.057404
-3.78	-0.030518	-4.06	-0.088379
-2.52	0.021378	-4.2	-0.097839
1.82	0.037061	-2.38	-0.046021
3.78	-0.002819	1.54	0.037567
-3.08	-0.06875	-1.4	-0.053009
-3.5	-0.003778	-10.08	-0.031464
9.66	0.260937	2.8	0.027145
9.1	0.367969	-0.56	-0.013435
-2.38	0.033783	-5.74	-0.135986
-1.12	-0.025146	0.98	0.006363
1.4	0.031836	2.8	0.066223
8.54	0.193164	2.1	0.045319
-2.94	-0.045215	-2.52	-0.008156
2.24	0.063135	-0.140001	-0.002516
0.14	0.007947	4.76	0.036682
-1.68	-0.047266	-8.26	-0.086365
-1.4	-0.007349	3.64	0.041534
1.26	-0.004227	-4.34	-0.152222
4.48	-0.083496	2.66	0.026627
-0.140001	-0.009625	0.840001	0.002625
-2.66	-0.153125	-0.28	-0.002581
-0.28	-0.00979	3.92	0.036163
-4.48	-0.162305	-0.84	-0.025818
-0.140001	-0.005707	-0.84	-0.005367
-1.26	-0.0771	-0.84	-0.023117
-4.2	-0.119922	0.84	0.007122
1.68	0.051904	-1.96	-0.035126
1.26	0.027979	-0.42	-0.009155
3.08	0.024182	-0.42	-0.022659
0.28	0.004312	7	0.144043
-0.14	-0.001266	-9.52	-0.234375
-0.84	0.004749	-5.88	-0.144897
-14.98	-0.167187	7.84	0.065857
4.9	0.220117	2.66	0.032684
6.16	0.266992	2.94	0.182495
16.66	0.181445	-9.52	-0.199829
-10.78	-0.064697	6.72	0.141113
0.7	0.008264	-1.82	-0.038177
-8.68	-0.293555	2.94	0.055634
-14.42	-0.290039	3.92	0.074158
-0.28	-0.009265	-1.82	-0.018723
0.280001	0.01731	-0.98	-0.021927
0.7	-0.080322	-1.4	-0.135864
-0.7	-0.055078	-4.48	-0.008736
-1.82	0.089478	-0.14	-0.005688
0.7	-0.005978	-4.06	-0.126587
-0.840001	-0.066943	-6.58	-0.158325
-1.96	-0.112402	3.22	0.067566
0.840001	-0.01049	-6.58	-0.123779
1.82	-0.046722	-1.4	-0.037842
-0.28	0.009857	2.52	0.159668
3.78	-0.007603	-0.14	-0.001327
-0.560001	-0.041406	3.08	0.039429
-3.36	-0.230859	-4.48	-0.269775
0.560001	-0.010628	3.08	0.009834
0.84	-0.029205	-5.46	-0.069824
-4.76	-0.34043	-6.72	-0.079773
4.76	-0.073486	-0.42	-0.048676
-4.76	-0.133887	-3.5	-0.058594
-0.979998	-0.134863	-8.68	-0.283936
-8.68	0.21521	0.42	0.020386
-8.96	-0.305664	-5.18	-0.027939
-1.12	0.064331	-5.04	-0.161621
21.56	0.75625	-2.24	-0.238647
-5.18	0.040253	-6.58	-0.116394
15.12	0.162207	-7.7	-0.110291
6.86	0.117676	-6.86	-0.121338
3.08	0.116602	1.96	0.015884
-5.6	-0.29375	2.8	0.017838
-10.64	-0.040894	5.32	0.136597
-1.54	-0.068555	10.5	0.168335
-11.06	-0.03103	-11.76	-0.172852
-1.54	-0.027979	0.42	0.009422
-0.56	-0.017358	0.42	0.008461
-12.32	0.118042	0.42	0.013161
-9.38	-0.016992	1.54	0.02272
7.98	0.168555	-6.44	-0.148804
-14	0.051575	4.2	0.182739
-7.84	-0.142187	1.54	0.032257
-0.56	-0.003958	-5.88	-0.176392
1.4	-0.034454	-1.68	-0.031281
-2.38	-0.029639	-1.82	-0.054596
-1.4	-0.012683	4.2	0.080444
-1.26	-0.028198	-2.52	-0.048309
-3.22	0.045654	-1.82	-0.092041
-1.82	0.016815	3.08	0.155884
2.52	0.010986	-7.42	-0.021729
-1.26	-0.059717	-5.18	-0.209961
-0.14	-0.001807	-10.36	-0.192993
4.2	0.098926	1.68	0.050385
-12.32	0.100159	0.84	0.045654
13.3	0.018298	-10.36	-0.095215
-22.54	-0.612109	-5.18	-0.151978
-3.08	-0.03938	-1.82	-0.175415
-12.6	-0.258398	-6.72	-0.023361
-3.08	0.047699	-2.24	-0.209473
-1.82	0.040649	0.98	0.010948
1.82	0.043311	2.94	0.065918
-12.6	-0.113574	-6.72	-0.080261
4.48	0.336328	-1.54	-0.017715
-4.2	-0.037866	10.78	0.151611
2.8	0.155859	-5.18	-0.087402
-6.16	-0.342969	0.84	0.001468
-12.6	-0.346094	3.22	0.065613
-6.16	-0.030615	-5.32	-0.023666
7.84	0.215234	3.08	0.035461
-8.96	-0.050244	1.68	0.072388
7.14	0.108594	-0.840001	-0.028824
4.48	0.095361	3.08	0.034027
5.74	-0.07019	1.54	0.016983
-7.84	0.212524	3.92	0.112854
-7	-0.265234	-0.840001	-0.011574
0.7	-0.022934	-3.78	-0.004173
-2.52	0.006821	-1.4	-0.018509
2.1	-0.022339	5.6	0.192749
1.96	0.083398	-10.5	-0.292725
2.1	-0.042938	-5.74	-0.06366
5.04	0.266406	0.28	0.004795
0.7	-0.013351	0.28	0.005493
-2.52	0.005764	-5.6	-0.150391
5.18	-0.203125	0.28	0.002701
-2.1	-0.054297	-1.26	-0.022781
-0.42	-0.126855	0.28	0.007282
6.16	-0.067993	5.04	0.079529
-2.1	-0.011713	1.26	0.006287
-0.42	-0.010376	0.28	0.030045
-0.42	-0.009082	1.26	0.028687
0.420002	0.029419	8.26	0.494141
-0.7	-0.007947	-1.26	-0.075928
-2.1	-0.089355	0.98	0.021011
10.64	0.774219	3.08	0.147583
-0.140001	-0.03335	0.14	0.006088
1.12	-0.05307	-0.42	-0.01059
-4.06	-0.010577	0.14	0.011414
-0.140001	-0.007996	-0.42	-0.011131
-0.420002	0.003248	-0.42	-0.01046
-0.140001	-0.034692	7	0.148926
10.64	0.295898	-1.96	-0.012047
5.04	-0.087524	-2.52	-0.06781
-1.4	-0.02478	-0.560001	-0.00671
-1.68	-0.040576	2.66	0.085022
0.560001	0.012585	0.840001	0.011986
-5.74	-0.041406	-2.52	-0.071228
-1.4	-0.010156	-0.560001	-0.051422
-0.980001	-0.104492	2.94	0.034058
-5.04	-0.244727	-8.26	-0.044556
0.560001	0.017383	-8.4	-0.17981
-1.4	-0.066309	8.12	0.055695
-1.26	0.045776	-7.56	-0.32959
-0.980001	-0.030078	-10.92	-0.169922
-1.4	-0.005109	3.08	0.06781
1.4	-0.012451	-2.38	-0.019485
1.54	0.226953	-8.4	-0.127319
-3.78	-0.180469	-14.14	-0.021545
-3.92	-0.188672	-7.56	-0.036285
1.4	0.054199	4.06	0.157227
-2.52	0.075806	-6.16	-0.095764
2.38	0.027026	7	0.098572
4.34	0.181055	-2.52	-0.171021
-2.66	-0.09082	1.12	0.019821
5.18	0.176855	-4.9	-0.011421
-4.62	-0.009662	7	0.092102
0.42	-0.008286	-7.14	-0.411865
-4.06	-0.154004	-4.9	-0.210938
0.840001	0.011938	-7.14	-0.08844
-5.18	0.092346	-2.52	-0.156372
-4.62	-0.109766	1.26	0.039459
-0.28	-0.022241	1.12	0.00684
-5.46	-0.03147	-1.4	-0.032471
8.4	0.199609	-0.7	-0.007458
18.2	0.466406	-3.22	-0.069885
0.28	0.002684	-1.4	-0.0466
0.28	0.026514	0.42	0.007034
1.82	0.049854	6.3	0.209595
10.64	-0.074341	-0.28	-0.005405
2.94	0.08916	-0.28	-0.026855
-2.1	-0.093994	-1.4	-0.016708
1.12	0.010425	-14.42	-0.631836
-0.42	-0.0302	4.34	0.120422
-1.26	-0.075635	5.74	0.071594
1.12	0.067432	-5.74	-0.050293
0.42	0.020081	1.26	0.005695
1.68	0.02627	-0.7	-0.011864
-2.66	-0.231055	-1.82	-0.077087
0.14	-0.006966	1.26	0.041046
-0.14	-0.005499	-2.38	-0.077576
-0.140001	-0.008716	-0.7	-0.024582
1.68	0.030322	3.92	0.076965
11.2	0.238086	2.94	0.095764
11.2	0.369336	-0.28	-0.006954
2.94	0.121973	-8.12	-0.072083
5.04	0.216992	-1.82	-0.022812
2.94	0.120703	-0.7	-0.008759
2.94	0.224609	-0.28	-0.016235
2.94	0.093555	-4.62	-0.087585
2.94	0.113965	-5.18	-0.059479
-6.86	0.16626	-1.26	-0.052277
-0.840001	-0.005295	3.22	0.040314
-0.7	-0.027173	-8.26	-0.342773
-0.419999	-0.016284	-11.34	-0.538574
-8.96	-0.016248	-4.2	-0.174316
-2.94	-0.085059	3.22	0.072998
-3.36	-0.10166	-2.8	-0.009048
-2.24	-0.022729	-11.34	-0.25708
-3.36	-0.097559	-2.1	-0.047577
4.06	0.127637	-0.42	-0.00252
-2.24	-0.035352	-4.2	-0.151001
2.52	0.048682	2.1	0.026657
-1.68	-0.071484	-2.1	-0.081604
-3.78	0.082703	2.38	0.034088
-1.68	-0.089307	4.2	0.201782
2.24	0.224805	-0.98	-0.059052
2.66	-0.063965	-0.7	-0.040558
1.68	-0.043243	6.72	0.06604
-6.3	-0.25957	2.52	0.059052
-2.66	-0.061035	4.48	0.10553
1.54	0.075977	2.52	0.060913
-2.66	-0.128613	4.2	0.189331
1.4	0.056445	-0.7	-0.073242
-1.4	-0.05625	6.3	0.095459
1.4	0.086084	-0.7	-0.008385
-1.4	-0.081543	16.1	0.192505
-3.78	0.137573	1.26	0.10968
-0.7	-0.127637	-6.02	-0.124512
-0.7	-0.057764	-1.26	-0.060028
-4.2	0.087585	-9.38	-0.200684
-0.7	-0.011151	-0.839999	-0.01796
4.2	0.215039	4.34	0.092834
-0.7	-0.057568	-2.66	-0.233887
2.52	0.267969	-1.68	-0.147705
0.42	-0.002714	-0.839999	-0.04068
-1.26	-0.044702	4.34	0.209839
-4.9	-0.072852	-1.68	-0.004421
-0.28	0.011414	-1.26	-0.061005
2.94	0.039722	-1.96	-0.094788
4.9	-0.048035	-4.48	-0.216675
-2.24	-0.009723	2.8	0.207153
0.42	0.018982	2.24	0.067688
-1.26	0.016785	1.26	0.04892
5.6	0.046753	6.16	0.114319
-2.24	-0.060303	-1.26	-0.06427
-0.42	0.025452	-4.48	-0.228638
5.6	0.150684	-4.34	-0.037506
0.28	0.015845	2.24	0.114441
3.64	0.02417	-3.5	-0.178711
0.28	0.003983	6.16	0.111389
-0.42	-0.007037	-3.22	-0.143433
-0.839999	-0.001241	2.24	0.103088
0.839999	-0.001013	-3.5	-0.161377
0.42	0.004687	0.98	0.055145
7	-0.009331	-5.18	-0.23877
-0.420002	-0.013953	-3.22	-0.14856
-0.420002	-0.014001	0.139999	0.004665
-10.36	-0.177637	3.92	0.136719
-14.56	-0.145996	0.7	0.006252
-2.94	-0.07085	4.62	0.079407
-6.86	-0.104883	-4.48	-0.076965
2.94	-0.034912	-7.42	-0.001546
1.26	0.030884	6.44	0.243774
1.26	0.015112	-9.94	-0.189575
-4.76	0.000331	-5.04	-0.290527
-5.18	-0.072412	0.7	0.029785
2.24	0.101465	2.1	0.02063
11.34	0.061426	-9.94	-0.097595
-11.34	-0.058057	-8.12	-0.202026
3.08	0.001487	-4.2	-0.171021
-5.18	-0.175977	7	0.049683
-2.1	-0.042627	-8.26	-0.169067
-7.42	0.044098	-1.54	-0.007957
13.72	0.430469	9.1	0.186035
-4.2	-0.00755	-4.62	-0.129272
3.08	0.092432	-1.12	-0.042145
-5.46	-0.163867	-10.64	-0.402344
4.2	0.012134	-0.140001	-0.009743
-15.4	0.024307	-4.2	-0.088867
-4.76	0.105469	-2.8	-0.059235
-14.56	-0.030322	1.26	0.015991
0.42	0.017004	14.14	0.125977
0.42	0.026074	9.24	0.098633
-1.12	-0.020886	0.419999	0.003971
0.559999	-0.010887	-0.419999	-0.013924
1.82	-0.020309	1.12	0.009308
0.42	0.016162	-1.82	-0.015129
-1.12	-0.043115	-5.74	-0.086487
-0.56	-0.008014	-2.38	-0.032318
-0.559999	-0.002177	1.12	0.036621
-0.42	0.050659	-6.58	-0.10321
3.36	0.056055	1.12	0.008598
4.06	0.009918	-1.82	-0.015007
0.42	0.008319	-2.38	-0.010353
4.06	0.133496	-1.54	-0.05838
0.42	0.01012	2.66	0.072937
6.16	-0.126587	-1.54	-0.022934
-0.42	-0.001387	-2.66	-0.039581
1.26	0.040479	1.12	0.016617
-0.28	-0.001918	2.66	0.137939
1.96	-0.037262	-10.36	-0.203613
-7.42	-0.252734	-2.24	-0.008682
7.28	-0.053162	-6.3	-0.217163
-1.54	-0.080908	18.62	0.129639
-7.28	-0.095752	18.62	0.076111
-1.96	-0.025781	0.839999	0.025085
-4.34	-0.00907	8.54	0.178589
2.94	0.175098	0.839999	0.006149
-3.22	-0.109668	-6.16	-0.139526
-4.34	-0.188281	-2.66	-0.075134
7.28	-0.025681	-3.36	-0.018814
0.98	0.062939	0.839999	0.015594
-1.96	-0.055957	8.54	0.167847
-1.68	-0.087158	0.839999	0.029037
-7.28	-0.233789	1.68	0.038727
2.8	0.128613	1.68	0.022079
-0.98	0.046204	-10.92	-0.231812
5.46	0.283203	1.54	0.010681
-2.8	0.055786	-1.68	-0.004246
-0.419999	-0.013464	0.559999	0.008461
-1.68	-0.063965	5.32	0.223511
-1.68	-0.079346	6.44	0.008148
4.76	0.216406	0.42	0.005543
-7.28	0.141602	-0.840001	-0.044403
-0.840001	-0.04563	6.72	0.059448
-0.419999	-0.007605	-1.54	-0.011024
-4.62	0.152222	-5.6	-0.036957
7.28	0.384375	-6.86	-0.025101
4.62	0.243555	-0.840001	-0.122986
-1.54	0.116211	1.26	0.040741
4.76	0.085303	-3.08	-0.085999
-0.42	-0.050732	0.839999	0.018784
4.62	0.145898	-0.140001	-0.017853
6.44	0.203516	-0.7	-0.012398
3.5	0.110449	0.839999	0.019257
0.98	-0.049072	-7.28	-0.087097
3.08	-0.079102	1.12	0.019699
-2.38	0.062347	-7.28	-0.021774
-1.68	0.045837	-5.46	-0.119141
-5.18	-0.217578	1.12	0.016495
-3.22	-0.147363	1.12	0.034729
-8.26	-0.081152	-5.6	-0.070435
8.26	-0.028183	0.840001	0.047028
9.52	0.091748	0.7	0.057892
2.1	0.105176	-0.840001	-0.002005
9.52	0.008545	3.22	0.005512
-1.4	-0.070117	-11.76	-0.107666
-7.98	-0.02605	-3.22	-0.154785
0.56	0.001408	-11.76	-0.072998
-4.2	-0.125977	-4.34	-0.006847
-1.12	-0.006183	-0.42	-0.026871
-5.32	-0.028149	-4.76	-0.158569
-16.8	-0.022131	4.9	0.124939
1.4	-0.033447	-2.52	-0.001267
-5.46	-0.048169	-0.979998	-0.008774
-7.98	-0.288867	-3.78	-0.011147
2.94	0.217969	-1.68	-0.003828
-5.74	0.045532	1.68	0.163086
-3.22	-0.144434	-3.78	-0.366455
-5.74	0.160889	-2.1	-0.04541
1.12	0.010193	2.52	0.035919
-2.94	0.048401	0.840001	0.028854
-1.96	-0.120703	-3.78	-0.024979
2.24	0.063867	0.28	0.031647
-3.36	0.007423	0.840001	0.020432
6.58	0.098877	-5.32	-0.125854
-5.04	0.020035	2.38	0.067322
6.58	0.134766	0.840001	0.040924
0.140001	-0.001487	-1.54	-0.069702
-0.980001	-0.010937	7.42	0.130981
-5.18	0.021408	7.28	0.067932
3.36	0.074805	-1.54	-0.016632
-9.52	-0.211914	7.42	0.222046
0.28	-0.001133	-4.06	-0.121399
-2.52	0.034729	-1.54	-0.349854
5.18	0.08374	-2.38	-0.001843
-4.2	-0.06792	0.56	0.024185
-0.28	-0.006311	0.840001	0.045013
-5.88	-0.089209	0.279998	0.032745
-1.82	-0.031372	3.22	0.024399
-2.38	-0.04104	-2.94	-0.179565
1.26	0.039526	2.52	0.001174
-7.28	0.085938	0.279998	0.014648
5.32	-0.062744	-0.28	-0.009781
-1.4	-0.04082	-2.1	-0.213989
-4.06	-0.006812	2.52	0.058441
-1.26	-0.032617	0.840001	0.010445
0.7	-0.02536	3.22	0.141968
-1.26	-0.028906	1.4	0.054565
-1.26	-0.061816	-0.28	-0.002748
-0.7	-0.028516	-1.26	-0.008179
-0.7	-0.019934	1.4	0.058716
0.28	0.006787	-2.24	-0.042816
-1.96	0.022598	6.72	0.173462
5.6	-0.196289	6.72	0.132202
-5.6	-0.268945	-2.24	-0.06189
-5.6	-0.098389	2.38	0.051483
6.72	-0.055969	-0.56	-0.01799
0.28	-0.008186	-2.24	-0.026566
1.54	0.017114	-0.840001	-0.046112
-6.72	-0.20918	0.98	0.03717
-2.38	-0.088867	0.98	0.012871
-0.98	-0.138477	-3.22	-0.112122
-1.26	-0.211133	-3.22	-0.076721
1.54	0.072461	-5.74	-0.066162
-0.98	-0.044604	4.62	0.234863
1.26	-0.035767	2.1	0.070496
2.52	0.073291	1.26	0.016586
-2.94	0.083069	7.14	0.094421
2.94	0.083398	-2.38	-0.0401
-2.38	-0.002963	-5.46	-0.175415
2.94	0.077686	1.12	0.030212
7	-0.130981	-0.14	-0.002089
-4.2	-0.066895	-5.46	-0.038239
-3.36	-0.156934	0.28	0.015053
-3.92	-0.115918	-5.74	-0.01355
-3.92	-0.031421	-2.52	-0.00215
-0.980001	-0.043896	5.6	0.104248
4.06	-0.056824	-2.24	-0.023605
-1.68	0.064148	1.54	0.058197
3.92	0.087891	-3.78	-0.046143
3.5	0.078467	-0.56	-0.012398
1.68	0.113184	-3.08	-0.130859
-0.559999	-0.028296	-5.32	-0.225952
0.28	0.012274	-2.38	-0.106873
-0.84	-0.051709	0.839999	0.035736
1.68	0.047705	-8.26	-0.277832
-3.92	0.150513	0.839999	0.035278
3.5	0.215039	-0.56	-0.023483
2.8	-0.107544	-0.28	-0.011169
0.559999	-0.006477	-2.38	-0.19873
-1.54	0.01976	-4.76	-0.006351
-0.28	0.002308	-1.68	-0.114502
-0.7	-0.042993	-1.12	-0.009178
-1.26	-0.010126	-2.52	-0.181152
1.68	0.034033	1.12	0.036926
-4.9	-0.081006	-0.98	-0.150024
4.62	0.076416	-2.52	-0.012939
-0.7	-0.008197	0.98	0.227051
-0.7	-0.013208	-0.7	-0.025192
-5.18	-0.097852	-19.6	-0.385742
0.840001	0.026514	-0.42	-0.00531
-0.980001	-0.004382	4.06	0.067078
-0.28	-0.007513	8.82	0.168945
0.840001	0.047314	-2.1	-0.100891
0.84	0.047314	5.46	0.134888
1.96	0.110352	2.24	0.036316
-2.1	-0.118164	-9.1	-0.186157
-1.26	-0.040381	-2.1	-0.139282
3.64	-0.090942	-4.76	-0.008141
0.42	0.001657	1.96	0.038361
1.96	0.10498	5.46	0.075806
-0.28	-0.014941	-15.54	-0.215698
-2.1	-0.112402	-10.78	-0.114563
-1.26	-0.067432	1.4	0.032379
-2.1	-0.112402	-2.1	-0.04184
-3.64	-0.081396	5.46	0.008644
0.7	0.001566	-6.16	-0.02124
-0.7	0.00634	6.16	0.210938
0.42	0.015759	-1.82	-0.045319
0.7	0.026245	-1.82	-0.008537
-1.82	0.042633	0.28	0.005039
-2.8	-0.102051	-6.86	-0.1875
-3.36	-0.125391	-3.78	-0.099121
-1.26	-0.097998	-1.26	-0.061615
-2.8	-0.14375	4.76	0.201538
1.96	0.152539	-1.96	-0.118591
0.7	-0.010597	-2.1	-0.134766
-0.7	-0.027612	-2.38	-0.090759
1.4	0.109473	-1.26	-0.04068
-0.7	-0.043213	1.26	0.050171
4.48	0.190039	-2.38	-0.117859
-0.7	0.027008	1.26	0.035919
5.88	0.037695	1.96	0.049835
10.64	-0.000758	-1.26	-0.056366
25.34	0.205273	4.76	0.213013
-7.98	-0.079639	1.26	0.04538
-9.1	-0.186914	-0.84	-0.037537
25.34	0.317578	-7.98	-0.357178
-9.1	-0.077148	4.34	0.194336
19.18	0.149219	0.7	0.043671
1.26	0.083203	-2.1	-0.076294
-4.34	-0.014465	0.7	0.00581
0.839999	0.054199	-6.86	-0.384521
-3.5	-0.059766	1.96	0.108093
-9.8	-0.201758	-0.56	-0.030579
-4.34	-0.089307	4.34	0.240723
0.839999	0.017322	1.96	0.050049
-7.56	-0.237305	-1.68	-0.030014
-3.5	-0.072021	4.34	0.00452
-5.32	-0.024194	-0.42	-0.01078
-3.5	-0.068066	1.68	0.035187
2.24	0.007214	-4.62	-0.118591
-3.36	-0.121191	4.34	0.242798
-3.5	0.078979	-2.94	-0.164429
-2.66	-0.100977	1.12	0.021057
-0.84	-0.03186	-1.96	-0.124939
-0.139999	-0.011682	0.14	0.00166
-1.12	0.008072	1.26	0.078308
0.42	-0.01001	-2.94	-0.163452
-4.06	-0.131934	6.58	0.365967
0.84	-0.013672	-0.559999	-0.031113
-0.139999	-0.004456	-0.140001	-0.003176
-0.7	-0.023535	1.12	0.033539
2.8	0.10459	1.26	0.03772
-2.8	-0.179102	-7	-0.232422
1.4	0.037671	-1.4	-0.065613
0.7	0.045044	1.4	0.013977
1.12	0.034668	0.559999	0.014137
1.26	0.006769	-3.92	-0.084961
1.82	0.053809	-1.4	-0.027344
-0.42	-0.018628	0.14	0.003029
4.2	-0.077515	-3.92	-0.111511
1.68	-0.005878	6.44	0.18689
-7.28	-0.089014	-6.72	-0.212524
-0.140001	0.00078	-1.96	-0.013336
0.840001	0.007477	-7.42	-0.139648
-3.22	-0.086377	0.140001	0.002611
1.54	0.041406	-6.72	-0.136597
-3.08	-0.082617	-5.88	-0.119568
0.840001	0.037476	-4.2	-0.075684
-1.96	-0.052588	-0.7	-0.018936
0.840001	0.077441	-1.96	-0.011055
-0.7	-0.029468	-1.68	-0.006359
1.96	-0.038757	5.46	0.078308
1.68	0.053223	-0.98	-0.010094
1.26	0.056152	-2.24	-0.037354
0.42	0.037231	-0.98	-0.011055
1.26	0.039893	-2.24	-0.03717
2.24	0.052783	1.54	0.061401
1.68	0.031689	-2.24	-0.06488
1.82	0.107715	-2.38	-0.028305
3.78	0.118066	-0.839999	-0.010536
-0.42	0.018417	6.44	0.124695
-3.08	-0.097266	3.36	0.028152
-0.42	-0.022913	-0.98	-0.000401
2.38	0.137891	-0.839999	-0.029968
0.14	0.006665	3.36	0.044342
5.32	-0.108154	-4.34	-0.158936
-2.66	-0.086475	-5.18	-0.035522
-0.14	-0.004532	-4.62	-0.011047
3.22	0.010126	-6.3	-0.022049
0.140001	0.032129	0.559999	0.029495
-9.38	-0.13418	-4.62	-0.008736
5.6	0.080127	-0.14	-0.010925
-3.5	0.102478	0.7	0.023697
-0.840001	0.007015	-3.5	-0.041748
1.54	0.009595	-7	-0.046509
0.140001	0.00517	5.04	0.048126
-0.559999	-0.032568	2.8	0.00191
-7.84	0.015335	4.2	0.13623
1.54	0.072461	-3.5	-0.073059
-3.36	-0.158105	5.6	0.160645
-0.559999	0.012718	5.6	0.342773
5.04	0.099023	-1.82	-0.111389
0.559999	-0.018677	-3.92	-0.097473
-2.1	-0.038794	-0.98	-0.060822
-3.5	-0.020837	0.98	0.007736
-3.36	-0.123828	1.68	0.103943
-3.5	-0.151758	4.48	0.209473
-0.28	0.007851	2.52	0.11792
-3.36	0.133789	-0.839999	-0.007217
-0.98	0.031281	-4.34	-0.186035
2.1	-0.001846	-1.54	-0.065979
5.04	0.011322	-0.28	-0.011925
3.92	0.078516	-8.96	-0.244995
-2.1	-0.088965	-7.84	-0.109619
0.28	0.0117	-5.18	-0.035675
-5.74	-0.242969	0.42	0.013702
1.96	0.082764	-0.7	-0.033508
2.8	0.008838	-4.62	-0.063904
-8.54	-0.205664	3.64	0.174683
-5.46	-0.280078	0.28	0.013481
-6.86	-0.068359	1.12	0.047607
0.140001	0.010577	-3.64	-0.154541
5.18	0.080078	-0.28	-0.00276
-5.46	-0.030615	-2.66	-0.051025
0.140001	0.013379	0.42	0.020081
-2.52	-0.065674	-1.54	-0.065369
12.46	-0.200928	0.7	0.016556
1.26	0.035254	-2.66	-0.107422
-3.08	-0.19541	-0.84	-0.033905
-12.88	-0.083105	-3.22	-0.130005
6.02	0.382031	0.7	0.028275
1.26	0.069385	-4.34	-0.289795
-2.52	-0.129492	4.48	0.026474
6.02	0.052197	0.84	0.055908
3.92	0.041528	-6.16	-0.066589
3.92	0.047754	4.48	0.150879
-7.14	-0.308008	1.54	0.05188
3.92	0.012238	-1.82	-0.015961
3.92	0.045068	-1.82	-0.011391
-2.66	-0.257422	-4.48	-0.184448
3.92	0.091846	-1.82	-0.022461
3.78	0.096729	9.94	0.150635
-1.68	0.005486	-7.14	-0.32251
-8.68	-0.148633	-1.68	-0.05191
-1.54	-0.002025	-8.4	-0.011963
0.56	-0.023178	9.94	0.145752
1.68	0.030933	7.28	0.015327
9.8	0.052783	-0.139999	-0.003069
11.34	-0.026031	3.08	0.015701
-0.56	-0.048193	2.52	0.032745
-4.34	-0.147949	-8.4	-0.102783
0.840001	0.002246	0.280001	0.014671
-0.56	-0.030322	0.280001	0.022171
4.06	0.033594	0.280001	0.044342
-0.840001	0.005733	-0.14	-0.002792
-2.38	-0.003387	-0.14	-0.007793
0.840001	0.029785	11.62	0.362549
-4.2	0.111816	0.84	0.021469
0.840001	0.010907	-7.56	-0.041901
-0.7	0.018143	0.84	0.020798
-2.38	-0.030396	-7.56	-0.1875
0.7	0.031763	1.4	0.007851
3.64	0.24082	2.52	0.066711
-2.38	0.006142	5.04	0.087952
0.7	0.071777	-9.38	-0.16394
0.840001	0.052197	-1.12	-0.051117
0.7	0.010199	-1.12	-0.051117
-2.38	-0.100293	-5.04	-0.22998
-3.78	-0.179395	3.22	0.147095
6.44	0.373437	-1.12	-0.046417
2.38	0.040332	-5.04	-0.078552
-6.58	-0.107031	-3.64	-0.034729
-0.98	-0.012366	3.22	0.114319
-0.839999	-0.008539	1.4	0.049774
-0.419999	-0.020618	-3.64	-0.12915
-7.14	-0.233203	0.98	0.070312
-7.14	-0.002774	-3.64	-0.035736
-8.68	-0.068164	1.68	0.05777
0.419999	-0.000954	0.28	0.027161
0.420002	0.007776	5.32	0.108643
0.420002	0.011011	0.28	0.055298
-6.02	-0.081787	-6.02	-0.175659
-1.54	-0.179199	10.08	0.050781
2.8	0.185254	-1.68	-0.066711
-2.8	0.05191	-2.94	-0.111633
-21.56	-0.407813	5.74	0.110107
3.08	0.118652	7.28	0.258301
-3.64	-0.03811	1.82	0.067749
-13.3	-0.316211	5.74	0.124817
1.54	0.030933	0.560001	0.003426
-2.38	-0.008875	5.6	0.237305
-0.28	-0.011816	0.42	0.01255
1.54	0.018713	8.12	0.211914
-0.28	-0.00433	9.8	0.195435
-1.54	-0.079883	-3.22	-0.135376
-4.2	-0.217773	6.86	0.192871
1.54	0.079883	3.08	0.065979
-0.98	-0.047534	-4.34	-0.093262
-0.98	-0.014795	-5.88	-0.055878
2.38	-0.175903	-5.04	-0.055389
-3.22	-0.062549	-5.04	-0.063538
7.14	0.390625	-10.36	-0.127441
1.82	0.074365	-12.18	-0.460693
-1.26	0.021484	7.56	0.093018
4.48	0.107031	-0.42	-0.026443
-2.38	-0.044873	-5.04	-0.064697
-2.8	-0.052783	-13.3	-0.107117
5.32	0.100293	1.4	0.029831
-1.82	0.006771	-5.46	-0.008171
-0.98	-0.049609	1.4	0.054657
1.82	0.036938	8.82	0.123962
-1.26	0.004711	6.86	0.138794
4.48	0.090918	4.06	0.058685
1.54	0.03125	-4.9	-0.099121
-0.140001	-0.004724	-7	-0.141479
1.4	-0.045319	1.68	0.033997
0.140001	0.0117	-3.36	-0.035767
3.64	0.049438	-7	-0.00337
0.140001	-0.002096	4.06	0.066528
4.9	0.075195	-3.64	-0.026794
4.76	0.083594	-15.96	-0.212524
-3.64	0.038116	1.82	0.081848
0.419999	0.018835	-2.8	-0.125854
-1.12	0.024323	0.560001	0.002119
0.14	0.008423	-6.44	-0.190063
0.56	-0.024002	-15.96	-0.076477
-3.78	0.055481	1.96	0.049408
-1.82	-0.04729	-6.44	-0.057983
-0.56	-0.020276	-0.56	-0.035797
0.42	0.014636	-0.56	-0.003332
3.78	0.485938	-0.559999	-0.009109
-2.52	-0.324219	-12.46	-0.381592
0.42	0.010217	-3.08	-0.077454
6.44	0.278711	-0.56	-0.032745
0.98	0.097705	5.88	0.278076
6.44	0.274805	5.88	0.228638
-8.54	-0.117188	-0.7	-0.036316
6.44	0.564844	-3.08	-0.024536
-0.139999	0.007919	1.82	0.032684
2.52	0.137402	-0.7	-0.005981
-0.84	-0.009576	0.42	0.004658
-3.08	-0.011237	0.139999	0.006943
-0.139999	0.000379	-1.4	-0.008591
0.84	-0.013824	3.5	0.069641
-0.139999	-0.010425	3.5	0.406006
0.139999	0.002509	0.42	0.033478
-0.84	-0.011359	0.139999	0.00742
-4.62	-0.120801	6.16	0.052032
-0.139999	-0.011115	1.82	0.054535
-0.84	-0.028662	0.139999	0.003485
-0.139999	-0.003555	1.82	0.023621
-3.36	-0.162109	0.139999	0.008507
-1.54	-0.046167	3.22	0.079529
2.8	0.155957	-4.48	-0.118347
-3.22	-0.120898	-9.38	-0.080505
-1.54	-0.026001	-3.78	-0.136108
3.36	-0.028488	1.68	0.00252
-2.8	0.095276	-6.02	-0.010811
2.1	0.058008	-1.4	-0.097229
-2.8	0.075195	-4.48	-0.16687
-18.06	-0.655469	-7.56	-0.11499
-3.22	-0.077637	5.88	0.158081
-2.1	0.047974	2.94	0.032379
1.68	0.05166	-2.1	-0.180054
4.34	0.104688	-2.1	-0.038788
-3.5	-0.339648	-2.1	-0.033813
[truncated: 15,472 more rows]

## Sheet: Figure3c
Figure3c left		Figure3c right
x	y	x	y
-0.5	0.019943	0.5	0
1	-0.003983	0.25	0
0.5	-0.020874	-0.5	0
0.5	0	0.5	0
-0.5	0	0.5	0
0.5	0	-0.5	0
-0.5	0	0.5	-0.006313
-0.5	0	0.5	0
-0.5	0.006676	0.5	0
-0.5	0	0.5	0
0.25	0	-0.5	0
0.5	0	0.5	0
0.5	0	-0.5	0
0.5	0.002848	1	0
-1	0	-0.5	0
0.5	0	0.5	0
0.5	0	0.5	0
0.5	0	-0.5	0.086121
0.5	0	0.5	-0.130981
0.5	0	-0.5	0
-0.5	0	0.5	-0.068848
0.5	0	-0.5	0
0.5	0.053558	0.5	0
0.5	-0.012009	0.5	0
0.5	0	0.5	-0.006187
0.5	0	1	-0.087219
0.5	-0.071899	0.5	0
-0.5	0	0.5	0
0.5	0	-0.5	0
0.5	0	0.25	0
0.5	0	0.5	0
0.25	0	0.5	0
0.5	0	0.5	0
0.5	0	0.5	0
0.5	0	1	0
1	0	1	0
-0.5	0	0.5	0
-0.5	0	0.5	0
0.5	0	-0.5	0.126221
0.5	0	0.5	0
0.5	-0.016907	-0.5	0
-0.5	0	0.5	0
0.5	-0.137695	-0.5	0
0.5	0	-0.5	0
0.5	0	1	0
-0.5	0.115356	-0.5	0
-0.5	-0.004353	0.5	0
0.5	0	0.5	0
0.5	0	0.25	0
0.5	-0.310059	-0.5	0
0.5	0	-0.5	0
0.5	0	0.5	0
0.5	0	0.5	0
0.5	0	0.5	-0.167114
1	0	0.5	0
0.5	0	0.5	0
-0.5	0	0.5	0
0.5	0	-0.5	0
1	0	-0.5	0
-0.5	0.027222	1	0
-0.5	-0.083801	0.5	-0.049011
-0.5	0	-0.5	0
1	0	0.5	0
0.5	0	0.5	0
-0.5	0	0.5	0
0.5	0	0.5	0
0.5	0	0.5	0
0.5	0	0.5	0
0.5	0	1	0
0.25	0	1	0
0.5	0	0.5	0
0.5	0	-0.5	0.067932
0.5	-0.004086	0.5	0
0.5	0	0.5	0
-0.5	0.006001	-0.5	0
0.5	0	0.5	0
0.5	-0.036194	1	-0.010803
0.5	0	-0.5	0
-0.5	0	0.5	0
-0.5	0.324219	0.5	0
0.5	0	0.5	-0.013863
0.5	0	1	-0.015793
1	0	-0.5	0
1	0	0.5	0
0.5	-0.011002	1	0
0.5	0	0.5	0
0.5	0	0.5	-0.008392
-0.5	-0.001879	0.5	0
0.5	0	1	0
-0.5	-0.010406	0.5	0
1.5	0.089783	-0.5	0.032623
0.5	0	0.5	-0.022629
-0.5	0	0.5	0
0.5	-0.014244	0.5	0
0.5	0	-0.5	0
-0.5	0	1	0
-1	0.096069	-0.5	0
-0.5	0	1	0
-0.5	0	0.5	0
1	0	0.5	0
0.5	0	0.5	-0.022034
0.5	0	0.5	-0.000976
0.5	0	0.5	-0.005768
0.5	0	1	0
-0.5	0	0.25	0
0.5	0	0.5	0
0.5	0	0.5	0
0.5	0	0.5	-0.079224
0.5	0	0.5	0
1	0	-0.5	0
-0.5	-0.002735	0.5	0
-0.5	0	0.5	0
0.5	0	-0.5	0
-0.5	0	1	0
-0.5	0	0.5	0
-0.5	-0.005249	-0.5	0
0.5	0	0.5	0
0.5	0	0.5	0
0.5	0	0.5	0
0.5	0	-0.5	0
0.5	0.134155	0.5	0
1	0	-0.5	0
0.5	0	-0.5	0
-0.5	0.003153	0.5	0
0.5	-0.023758	0.5	0
-0.5	0	0.5	0
0.5	0	0.5	0
1	0	0.5	0
0.5	0	0.5	0
0.5	0	0.5	-0.147217
1	0	0.5	-0.003786
-0.5	0.080688	1	0
-0.5	0	-0.5	0
0.5	0	0.5	0
0.5	0	-0.5	0
0.5	0	0.5	0
0.5	0	0.5	0
0.5	0	0.5	0
0.5	0	0.5	0
0.5	0	0.5	0
1	0	0.5	0
0.5	0	-0.5	0
-0.5	-0.004543	-0.5	0
0.5	0	0.5	-0.22998
0.5	0	0.5	-0.004181
-0.5	-0.002935	0.5	0
0.5	0.045654	-0.5	0
0.5	0	0.5	0
1	0	0.5	0
1	-0.011269	-0.5	0.020386
0.5	0	-0.5	0
-0.5	-0.004547	0.5	0
-0.5	-0.002838	-0.5	0.182983
0.5	0	0.5	0
0.5	0	0.5	0
1	0	0.5	0
0.5	0	-0.5	0
1	0	0.5	-0.019196
0.5	0	-0.5	0
-0.5	0	0.5	-0.100586
-0.5	0	0.5	0
0.5	0	-0.5	0.324219
0.5	0	0.5	0
0.5	0	0.5	0
0.5	0	0.5	0
0.5	0	0.5	0
0.5	0	0.5	0
0.5	0	0.5	0
0.5	-0.022598	0.5	0
1.5	0	-0.5	0
0.5	0	-0.5	0.017822
-0.5	0	0.5	-0.111755
0.5	-0.139038	0.5	0
0.5	0	-0.5	0
-0.5	0	0.5	0
0.5	0	0.5	0
0.5	0	0.5	-0.026398
0.5	0	0.5	0
0.5	0	0.5	0
0.5	0	1	-0.027527
1	0	1	0
0.5	0.016342	-0.5	0.026733
-1	0	0.5	0
0.5	0	-0.5	0
1	0	1	0
0.5	0	0.5	0
0.25	0	0.5	0
0.5	0	0.5	0
1	0	1	0
0.5	0	0.5	0
0.5	0	-0.5	0
0.5	0	1	0
-0.5	0	0.5	-0.055786
-0.5	0	-0.5	0.047943
1	-0.782715	-0.5	0.174072
-0.5	0	-0.5	0
-0.5	-0.058472	-0.5	0.017807
0.5	-0.030716	0.5	0
1	0	0.5	0
-1.5	0.021744	0.5	0
-0.5	0	0.5	0
0.5	0	1	0
0.5	0	0.5	0
-0.5	0	0.5	0
0.5	-0.000127	0.5	0
0.5	0	-1	0
0.5	0	0.5	0
-0.5	0	-0.5	0.004482
1.5	0	-0.5	0.002964
0.5	0	0.5	0
0.5	0	0.5	0
0.25	0	-0.5	0.179077
0.5	0	0.5	0
0.5	0	1	0
0.5	0	0.5	0
1	0	-0.5	0
-0.5	0	1	0
0.5	0	-0.5	0.051117
1	0	0.5	0
0.5	0	0.5	0
1	0.086304	0.5	0
0.5	0	-0.5	0
-0.5	0.006329	0.5	0
1	0	0.5	0
0.5	0.033051	-0.5	0
0.5	0	1	0
0.5	0	0.5	-0.014175
0.5	0	0.5	-0.024521
-0.5	0	0.5	-0.094604
0.5	0	0.5	0
0.5	0	0.5	0
0.5	0	0.5	0
0.5	-0.008621	-0.5	0
0.5	0	0.5	0
0.5	0	0.5	0
0.5	-0.088501	0.5	0
-0.5	0	0.5	-0.020813
0.5	0	0.5	0
1	0	0.5	-0.071716
0.5	0.100281	-0.5	0.025742
-0.5	0	0.5	0
0.5	0	-0.5	0
0.5	0	0.5	0
-0.5	0	-0.5	0
0.5	-0.003382	0.25	0
0.5	0	0.5	0
0.5	0	1	-0.001744
-0.5	0	0.5	-0.011414
0.5	0	0.5	0
0.5	0	0.5	0
0.5	0	1.5	0
0.5	0	0.5	0
0.5	0	0.5	0
0.5	0	0.5	0
0.25	0	-0.5	0
0.5	0	0.5	0
0.5	0	-1	0
0.5	0	-0.5	0
0.5	0	0.5	0
0.5	-0.016144	0.5	0
-0.5	-0.005585	0.5	0
0.5	0	0.5	0
-0.5	0	1	0
0.5	0	0.5	0
1	0	-0.5	0
0.5	0	0.5	0
-0.5	0	-0.5	0.059692
0.5	-0.08136	0.25	0
1	0.000635	0.5	0
0.5	0	-0.5	0.021698
0.5	0	0.5	0
-0.5	0	0.5	0
0.5	0	0.5	0
0.5	0	1	0
-0.5	0	0.5	0
0.5	0	0.5	-0.11853
-0.5	0	0.5	0
0.5	0	0.5	0
0.5	0	-1.5	0.168945
0.5	0	0.5	0
-0.5	0	-0.5	0
0.5	0	0.5	0
1	0	0.5	0
0.5	0	-0.5	0.061615
-0.5	0	0.5	0
0.5	0	-0.5	0.12854
1	0	0.5	0
0.5	0	0.5	0
0.5	0	0.5	0
0.5	0	-0.5	0
0.5	0	-0.5	0
0.5	0	0.5	0
1	0	0.5	0
0.5	0	1	0
-1.5	0	0.5	0
-0.5	0.002573	1.5	0
0.5	0	0.5	0
0.5	0	0.5	0
-1	0.134888	-0.5	0
0.5	-0.486572	0.5	-0.028473
0.5	0	0.5	-0.017212
0.5	-0.018524	-0.5	0
0.5	0	0.5	0
0.5	0	0.5	0
-0.5	0.137207	0.5	0
0.5	0	0.5	0
-0.5	0	1	0
0.5	0	0.5	0
1	0	1	0
0.5	-0.012596	-0.5	0
0.5	0	0.5	0
0.5	0	0.5	0
1	0	0.5	0
0.5	0	-0.5	0
0.25	0	-1	0
1	0	-0.5	0.101196
1	0.003845	1	0
0.25	-0.015472	0.5	0
-0.5	-0.047729	-0.5	0
0.5	0	0.5	0
1	0.02623	-0.5	0
0.5	0	1	-0.062408
-0.5	0	0.5	-0.007141
0.5	-0.00132	0.5	0
0.5	0	0.5	0
1	0	0.5	0
0.5	0	0.5	0
1	0	-1.5	0.018555
1	0	0.5	0
0.5	-0.407227	0.5	0
1	-0.038574	1	0
-0.5	0	0.5	0
0.5	0	0.5	0
-0.5	0.020798	0.5	0
0.5	0	1.5	0
0.5	0	0.5	0
-0.5	0	0.5	-0.096863
0.5	-0.024719	1	-0.008987
1	0.053223	-0.5	0
-0.5	0	-0.5	0
0.5	0	1	0
-0.5	-0.013962	-0.5	0
0.5	0	0.5	0
0.5	0	0.5	0
0.5	0	-0.5	0
0.5	0	0.5	0
1.5	0	0.5	0
0.5	0	0.5	0
-0.5	0	0.5	0
-0.5	0	0.5	0
1	0	0.5	0
0.5	0	0.5	0
0.5	0	0.5	0
1	0	-0.5	0
0.5	0	0.5	0
-0.5	0.062286	0.5	0
0.5	0	0.5	0
-0.5	0	0.5	0
-0.5	-0.103088	0.5	-0.050079
0.5	0	0.5	0
-0.5	0.007835	1	0
-0.5	-0.04422	-0.5	0
0.5	0	0.5	0
-0.5	0	0.5	0
0.5	0	0.5	0
0.5	0	0.5	-0.142578
0.5	0	0.25	0
-0.5	0	0.5	0
1	0.074951	0.5	0
-0.5	-0.082825	1	0
1	-0.052948	0.25	0
0.5	0	-0.5	0.003689
0.5	0	0.5	0
0.5	0	-0.5	0.179688
0.5	-0.001233	-1.5	0
0.5	0	-0.5	0
-0.5	-0.016251	0.5	0
0.5	0	0.5	0
0.5	-0.011665	1	-0.203857
0.5	0	0.5	0
0.5	0	0.25	0
0.5	0	0.5	0
0.5	0	0.5	-0.161011
-0.5	0	-0.5	0.003452
0.5	0	0.5	0
0.5	0	0.5	0
0.5	0	0.5	0
-0.5	0	-0.5	0
0.5	0	0.5	0
0.5	0	0.25	0
1	0.000323	-0.5	0.029999
0.25	0.035187	-0.5	0
0.5	-0.458252	1	-0.022522
0.5	-0.044952	0.5	0
0.5	0	0.5	-0.009949
-0.5	0	-0.5	0
0.5	-0.003658	-0.5	0
0.5	0	0.5	0
0.5	0	0.5	-0.000996
0.5	0	0.5	0
-0.5	0	0.5	0
0.5	0	0.5	0
0.5	0	0.5	0
0.5	0	0.5	0
-0.5	0	-0.5	0.03009
0.5	0	-0.5	0.032135
0.5	0	1	0
0.5	-0.01622	0.5	0
0.5	0	1.5	0
0.5	0	0.5	0
0.5	0	-0.5	0
0.5	0	0.5	0
1	0	0.5	0
1	0	0.5	0
-0.5	0	-0.5	0.024323
0.5	0	0.5	0
0.5	0	0.5	-0.00486
1	0	0.5	0
0.5	0	0.5	0
-0.5	0.00872	0.5	0
0.5	0	0.5	-0.390137
0.5	0	0.5	-0.01297
0.5	0	0.5	0
0.5	0	0.5	0
0.5	-0.34668	0.5	-0.019913
0.5	0	0.5	0
0.5	0	0.5	0
-0.5	-0.013435	0.5	0
0.5	0	0.5	0
0.5	0	0.5	0
0.5	0	0.5	0
0.5	0	0.5	0
-0.5	0	0.5	0
-0.5	0	0.5	0
0.5	-0.070129	0.5	0
0.5	0	-0.5	0
-0.5	0	0.25	0
-0.5	-0.028152	0.5	0
0.5	0	-0.5	0
-0.5	-0.024323	0.5	0
0.5	0	0.5	0
0.5	0	0.5	0
-0.5	-0.14563	0.25	0
0.5	0	0.5	-0.021881
0.5	0	0.5	0
0.5	0	-0.5	0
0.5	0	-0.5	0.00737
0.5	-0.209351	0.5	-0.013489
0.5	0.046234	-0.5	0.081177
-0.5	-0.019333	0.5	0
-0.5	0.043121	0.5	0
0.5	0	-0.5	0
0.5	0	-0.5	0.072693
0.5	-0.224121	0.5	0
1	0	0.5	0
-0.5	0.007618	0.5	0
1	0	0.5	0
0.5	0	1	0
0.5	0.003674	-0.5	0
0.5	0.025421	0.5	0
0.5	0	1	-0.102905
-0.5	-0.027664	0.5	0
0.5	0	0.5	0
0.5	0	1	-0.010551
0.5	0	0.5	0
0.5	0	1	0
0.5	0	0.5	0
0.5	0	0.5	0
0.5	0	-0.5	0
-0.5	0.091187	0.5	0
0.5	0	0.5	0
0.5	0	-0.5	0
0.5	0	0.5	0
1	0	0.5	0
0.5	0	-0.5	0
0.5	0.036774	0.5	0
1	0	0.5	0
-0.5	0.022308	0.5	0
-0.5	0	-0.5	0.020447
0.5	0	0.5	-0.013901
1	0	0.5	-0.023773
0.5	-0.0233	-0.5	0
-0.5	0	0.5	0
0.5	0	0.5	-0.014366
-0.5	0	0.5	-0.112305
0.5	0	0.5	0
0.5	0	0.5	-0.008179
0.5	0	0.5	0
-0.5	0	1	-0.260254
0.5	0	0.5	0
0.5	-0.00946	0.5	0
0.5	0	0.5	0
0.5	0	0.25	-0.016342
0.5	0	0.5	0
0.5	0	-0.5	0
0.5	0	-0.5	0.042297
1	-0.006371	0.5	0
0.5	0	0.5	0
-0.5	0	0.5	-0.016144
0.5	0	0.5	0
0.5	0	0.5	0
0.5	0	0.5	-0.002411
0.5	0	0.5	-0.376221
-0.5	0	0.5	0
1	0	0.5	0
0.5	0	0.5	0
0.5	0	-0.5	0
0.25	0	0.5	0
0.5	0	0.5	0
-0.5	0	0.5	0
-0.5	-0.053864	0.5	0
0.5	0	-0.5	0
0.5	0	0.5	0
1	0.155029	0.5	0
-0.5	0	0.5	-0.02417
0.5	-0.006016	0.5	0
1	-0.005577	-0.5	0
0.5	0.094604	-1	0
-0.5	0	1	0
0.5	0	0.5	0
0.5	0	0.5	0
0.5	0	1	0
-0.5	0	-0.5	0.159058
0.5	0	0.5	0
0.5	0	0.5	0
1	0	0.25	0
0.5	0	0.5	0
0.5	0	0.5	0
1	0	-0.5	0.031708
0.5	0	1	-0.005249
0.5	0	0.5	0
0.5	-0.011108	-0.5	0.000718
0.5	0	-0.5	0
0.5	0	0.5	0
0.5	0	0.25	0
-0.5	0.005493	-0.5	0
-0.5	0	0.5	0
0.5	-0.012047	-0.5	0.018448
0.5	0	0.5	0
-0.5	0.011681	0.5	0
0.5	0.002768	0.5	0
-0.5	-0.000838	0.5	0
0.5	0	-0.5	0
0.5	0	-0.5	0.005932
0.5	0	0.5	0
0.5	0	-0.5	0.021683
-0.5	0	0.5	0
0.5	0	1.5	0
0.5	0	-0.5	0.078674
-0.5	0	0.5	0
0.5	0	0.5	0
0.5	0	0.5	0
0.5	0	0.5	0
0.5	0	0.5	0
-0.5	0	0.5	0
-0.5	0	0.5	0
0.5	0	0.5	0
-0.5	0	0.5	-0.015732
0.5	0	0.5	0
0.5	0	1.5	-0.006809
-1	-0.02179	0.5	0
0.5	0	-0.5	0.209839
0.5	0	-0.5	0.040558
0.5	0	0.5	0
-0.5	0.425537	0.5	0
-0.5	0	-0.5	0
0.5	0	0.5	-0.009613
0.5	0	-0.5	0
-0.5	0	0.5	0
0.5	0	0.5	0
0.5	-0.130249	-0.5	0.004333
0.5	0	0.5	-0.027176
0.5	0	0.5	0
0.5	0	1	0
-1	0	-0.5	0
0.25	0	-0.5	0
1	0.023788	0.5	0
0.5	0	1	0
0.5	0	0.5	-0.220581
-0.5	-0.111328	-0.5	0
0.5	-0.026917	0.5	0
0.5	0	0.5	-0.00491
0.5	0	0.5	0
0.5	0	0.5	0
0.5	-0.005669	0.5	-0.015556
0.5	0.042389	-0.5	0
0.5	0	1.5	0
-0.5	0.049072	0.5	0
0.5	0	-0.5	0.178467
0.5	-0.105591	0.5	0
1	0	-0.5	0.084473
0.5	0	-0.5	0
-0.5	-0.302979	0.5	-0.091125
0.5	0	0.5	-0.078308
0.5	0	0.5	-0.090454
1	-0.002909	-0.5	0.026093
0.5	0	1	0
0.5	0	0.5	0
0.5	0	0.5	0
-0.5	0.001212	0.5	-0.041687
-0.5	0	-0.5	0.02121
-0.5	0	1	0
0.5	0	0.5	-0.06366
0.5	0.100586	0.5	0
0.5	0	0.5	0
0.5	0	0.5	0
1	0	0.5	0
-0.5	0.037933	0.5	0
1	0	0.5	-0.00671
0.5	-0.177856	0.5	0
0.5	0	0.5	0
0.5	0	-0.5	0
-0.5	0	0.5	0
0.5	0	-0.5	0
-0.5	0	0.5	0
0.5	-0.271729	0.5	0
0.5	0	0.5	-0.14624
0.5	0	-0.5	0
0.5	0	0.5	-0.019669
0.5	0	0.5	0
0.5	0	1	0
-0.5	-0.001626	0.5	0
-0.5	0	0.5	0
0.5	0	1	0
0.5	0	-0.5	0.068787
-0.5	0	0.5	-0.307617
0.5	-0.069336	0.5	0
0.5	0	0.5	0
0.5	0	0.5	0
0.5	0.009285	0.25	-0.003714
0.5	0	-0.5	0.035156
0.5	0	0.5	0
0.5	0	1.5	-0.000319
0.5	0	0.5	0
0.5	0	0.5	0
0.5	0	0.5	0
0.5	0	0.5	0
0.5	0	1	0
0.5	0	1	-0.072876
-0.5	0.070618	0.5	0
1	0	-0.5	0
0.5	0	0.5	0
0.5	0	-0.5	0
-0.5	-0.04892	0.25	0
-0.5	0	1	0
0.5	0	0.5	0
-0.5	0	-0.5	0
0.25	0	-0.5	0
0.5	0	-0.5	0
0.5	0.024689	-0.5	0.07373
0.5	0	0.5	-0.018723
0.5	0	-0.5	0
-0.5	0	0.5	0
-1.5	0.031158	-0.5	0.199219
1	0	1	0
0.5	-0.151001	0.5	0
0.5	0	0.5	0
0.5	0.05423	-0.5	0
0.5	0	0.5	0
0.5	0	0.5	0
-1.5	0	1	0
0.5	0	0.5	-0.007591
1	0.072388	0.5	0
0.5	-0.000313	0.5	0
-0.5	0	0.5	0
0.5	0	0.5	0
-0.5	0	0.5	-0.035187
-0.5	0	0.5	0
0.5	0	0.5	0
1	0	0.5	0
0.5	0	0.5	0
0.5	0	0.5	0
0.25	0	-0.5	0.087646
0.5	0	0.5	0
-0.5	0	-0.5	0.018021
-0.5	0	0.5	0
-0.5	-0.011368	0.5	-0.033295
-0.5	0.01284	0.5	0
-0.5	0	-0.5	0
-0.5	0	0.5	-0.042816
0.5	0	1	0
0.5	-0.01712	1	0
0.5	0	0.5	0
-0.5	0	-0.5	0
-0.5	0	-0.5	0
-0.5	0	0.5	0
1	-0.337646	0.5	-0.218018
0.25	-0.02652	0.5	0
0.5	0	0.5	0
0.5	0	0.5	0
0.5	0	0.5	-0.021271
0.5	0	0.5	0
0.5	0	0.5	0
-0.5	-0.000705	1	0
0.5	0	0.5	0
0.5	0	-0.5	0
-0.5	0	0.5	0
1	0	0.5	0
0.5	0	-0.5	0
-0.5	0	0.5	-0.054169
0.5	0	-0.5	0.0177
0.5	0	0.5	0
1	0	0.5	0
0.5	0	0.5	0
0.5	0	1	-0.046844
1	-0.070679	0.5	0
0.5	0	-0.5	0.003401
1	-0.067444	-0.5	0.158325
0.5	0	0.5	0
1	0.176025	-0.5	0
0.5	-0.10614	0.5	0
0.5	0	-0.5	0
0.5	-0.014938	0.5	0
-0.5	0	0.5	0
-0.5	0	0.5	0
0.5	0	0.5	0
-0.5	-0.012238	0.5	0
0.5	0	-0.5	0.053192
0.5	0	0.5	0
0.5	0.067017	0.5	-0.292969
0.5	0	0.5	0
-0.5	-0.061279	-0.5	0
-0.5	-0.01226	1	0
1.5	0	0.5	0
0.5	0	0.5	0
0.5	0	1	-0.004951
1	0	0.5	-0.029465
0.5	0	0.5	-0.020599
0.5	0	0.5	0
-0.5	0.022705	0.5	0
0.5	0	0.5	0
-0.5	0	0.5	0
0.5	0	0.5	0
0.5	0	0.5	0
0.5	0	0.5	0
0.5	0	0.5	0
-0.5	0	1	0
0.25	0	0.5	0
0.25	0	1	-0.020981
0.5	0	0.5	0
0.5	0	1	0
-0.5	-0.100037	0.5	0
0.5	0	1.5	-0.016312
0.5	0	1	0
1	0	-0.5	0.171509
-0.5	0.07196	0.25	-0.043488
1	0	0.5	0
-0.5	0	0.5	-0.195435
0.5	0	0.5	0
1	-0.015091	0.5	0
-0.5	0.008339	-0.5	0.005928
1	0	-0.5	0
0.5	0	1	-0.006462
0.5	0	-0.5	0
0.5	-0.002123	0.5	0
-0.5	0.021957	0.5	0
0.5	0	0.5	-0.006454
-0.5	0	0.5	0
0.5	0	0.5	-0.097473
0.5	0	-0.5	0.315918
-0.5	0	-0.5	0.240601
0.5	0	-0.5	0.024261
1	0	0.5	-0.009224
0.5	0	0.25	0
1	0.059967	0.5	0
1	0.003319	1	0
0.5	0	-0.5	0
0.5	0	0.5	0
0.5	0	1	0
0.5	0	1	-0.121399
0.5	0	-0.5	0
0.5	0	-0.5	0.1073
0.5	-0.217041	1	0
0.5	0	-0.5	0
0.5	0	0.5	0
0.5	0	-1	0
0.25	0	-0.5	0
0.5	0	0.5	0
0.5	0	-0.5	0
0.25	0	-0.5	0
0.5	0	1	0
0.5	0	0.5	0
-0.5	0	0.5	0
0.5	0	0.5	0
0.5	0	0.5	-0.240112
0.5	0	0.5	0
0.5	0	0.5	-0.026642
0.5	0	0.5	0
0.5	0.011497	1	0
-1.5	0	1	0
1	0	0.5	-0.025696
-0.5	0.034241	-0.5	0
-0.5	0.025772	1	0
0.5	0	-1.5	0.117859
0.5	0	0.25	0
0.5	0	1	0
0.5	-0.04071	-0.5	0
-0.5	0	0.5	-0.030441
0.5	-0.02269	0.5	0
0.5	0	0.5	-0.11377
-0.5	0	-0.5	0
0.5	0	1.5	0
0.5	-0.213867	1	0
0.5	0	0.5	-0.002914
0.5	0	0.5	0
-0.5	0	0.5	0
0.5	0	0.5	-0.196411
-0.5	0	-0.5	0
-0.5	0	-0.5	0.035065
-0.5	0	-0.5	0.017746
-0.5	0	-0.5	0
-0.5	0	0.5	0
0.5	0	0.5	0
0.5	0	0.5	-0.036041
-0.5	0	1	0
0.5	0	0.5	0
0.5	0	1	0
0.5	0	-0.5	0
0.5	0	-0.5	0
-0.5	0	-0.5	0
0.5	0	-0.5	0.087952
0.5	0	-0.5	0
-0.5	0	-0.5	0.065308
0.5	0	-0.5	0
0.5	0	1	0
0.5	0	0.5	0
1.5	0	0.5	0
0.5	0.003563	0.5	0
0.5	0	-0.5	0
0.5	0	-0.5	0
1	0	0.5	0
1	0	0.5	0
-0.5	0	0.5	0
0.5	0	0.5	-0.256836
0.5	0	0.5	0
0.5	0	-0.5	0.041779
0.5	0	0.5	0
-0.5	0	0.5	0
0.5	0	0.5	0
-0.5	0	0.5	0
0.5	0	-0.5	0
1	0	0.25	0
0.5	-0.005047	1	0
0.5	0	0.5	0
0.5	0	0.5	0
-0.5	-0.016693	-0.5	0
-0.5	0	1	-0.57959
0.5	-0.000436	0.5	0
0.5	-0.264893	-0.5	0
-0.5	0	0.5	0
0.5	-0.004204	0.25	0
0.5	0	0.5	0
1	0	0.5	0
-0.5	0	0.5	0
0.5	0	0.5	0
0.5	0	0.25	0
0.5	0	0.5	0
0.5	0	0.5	0
0.5	0	0.5	0
-1.5	0.044922	1.5	0
0.5	0	0.5	0
0.5	0	1.5	0
0.25	0	-0.5	0
-0.5	0.092651	0.5	0
0.5	0	0.5	0
0.5	0	1	0
0.5	0	0.5	0
0.5	0	1	-0.00333
0.5	0	1	0
0.25	0	1	-0.037811
-0.5	0	0.25	0
-0.5	0.00526	0.5	-0.206787
0.5	0	-0.5	0
0.25	0	0.5	0
0.5	0	1	0
0.5	0	-0.5	0
-0.5	0	1.5	0
0.5	0	-0.5	0
0.5	0.106812	0.5	0
0.5	0	1	0
-0.5	0.014893	1	0
0.5	0	0.5	0
0.5	0.064819	0.5	0
0.5	0	-0.5	0
0.5	0	0.5	0
0.5	0	0.5	0
-0.5	0	0.25	0
-0.5	0	0.5	0
0.5	0	0.5	0
0.5	0	-0.5	0.026001
1	0	1	-0.140869
-0.5	0	-0.5	0
-0.5	0	-0.5	0
-0.5	0	1	0
0.5	0	0.5	-0.188477
0.5	0	0.5	-0.027786
0.5	0	1	0
1	0.02269	0.25	0
0.25	0	1	-0.011269
0.5	-0.163574	1	0
1	0	0.5	0
-0.5	0	-0.5	0.05838
-0.5	0	-0.5	0.014145
1	0	0.5	0
0.5	0	0.5	-0.090515
0.5	0	0.5	0
1	-0.188232	-0.5	0
0.5	0	0.5	0
0.5	0	0.5	0
-0.5	0.009979	0.5	0
0.5	0	0.5	0
0.5	0	0.5	0
0.5	0	-0.5	0
0.5	0	0.5	0
-0.5	0	0.5	0
0.5	0	0.5	-0.005825
1	0.003565	0.5	0
0.5	0	0.5	0
-0.5	0.030838	1	0
-0.5	0	-0.5	0.133789
0.5	0	0.5	0
1	0	0.5	0
0.5	0	0.5	0
0.5	0	0.5	0
0.5	0	1	0
0.5	0	0.5	0
0.5	0	0.25	0
-0.5	0	0.5	0
1	0	0.5	0
0.5	0	0.5	0
1	0	0.5	0
0.5	0	0.5	0
0.5	0	1.5	0
1	0.107361	0.5	0
0.5	0	-0.5	0
0.5	0	0.5	0
-0.5	-0.054626	0.5	0
0.5	0	0.5	-0.03714
0.5	0	0.5	0
1	0	0.5	0
0.5	0	0.5	0
0.5	0	0.5	0
0.5	0	0.5	0
0.5	0	0.5	0
0.5	-0.059875	0.5	-0.00708
0.25	-0.018097	0.5	-0.030167
-0.5	0.062439	-0.5	0
-0.5	-0.001651	0.5	0
0.5	0	0.5	0
1	0	1	-0.001089
0.5	0	-0.5	0
1	0	-0.5	0
0.5	0	1	0
0.5	0	0.5	0
0.5	0	0.5	0
-0.5	0	0.5	0
1	0	0.5	0
0.25	-0.020508	0.5	-0.002199
0.5	0	0.5	0
-0.5	0	1	0
0.5	0	0.5	0
0.5	-0.03241	0.5	0
-0.5	0.025909	0.5	0
0.5	0	0.5	0
0.25	0	1	0
0.5	0	0.5	-0.005562
0.5	-0.04245	-0.5	0
0.5	0	0.5	0
0.5	0	0.5	0
0.5	0	0.5	0
1	0	0.25	0
0.5	0	0.25	-0.160156
0.5	0	0.5	0
-1	0	0.25	-0.013145
0.5	0	-1.5	0.085754
0.5	0	0.5	0
1	-0.013268	0.5	0
1	0	0.5	0
-0.5	0	0.5	0
0.5	0	0.5	0
0.5	0	0.5	0
0.5	0	0.5	0
0.5	0	-0.5	0
-0.5	0	0.5	0
0.5	0	-0.5	0.010452
0.5	0	0.5	-0.015259
1	-0.003181	0.5	0
1.5	0	-0.5	0
0.5	0	0.5	0
-0.5	0	0.5	0
0.5	0	0.5	0
-0.5	0	0.5	0
0.5	0	1	-0.523926
0.5	-0.030304	0.5	0
1	-0.053162	0.5	0
0.5	0	0.5	0
-0.5	-0.003561	0.5	0
0.5	0	1	-0.209473
0.5	0	0.5	0
0.5	0	-0.5	0
0.5	-0.022888	0.5	-0.018356
0.25	0	-0.5	0
0.5	0	-1.5	0
0.5	0	-0.5	0.287598
0.5	0.065308	0.5	0
0.5	-0.008873	0.5	0
-0.5	-0.014473	0.5	-0.032745
0.5	0	-1.5	0
-0.5	0.002312	0.5	0
-0.5	0	0.5	0
-0.5	0.196533	0.5	0
0.5	0	0.5	0
-0.5	0	0.5	-0.103271
0.5	0	0.5	0
-0.5	0	0.5	0
-1	0	0.5	0
-0.5	0	0.5	0
0.5	0	-0.5	0
0.5	-0.099121	0.5	0
0.5	-0.197144	0.5	0
0.5	0	-0.5	0
-0.5	0	1	0
0.5	0	0.5	0
-1	-0.106506	-0.5	0
0.5	0	1	0
0.5	0	0.5	0
0.5	0	0.5	0
0.5	0	0.5	0
0.5	0	0.5	0
0.5	0	-0.5	0.152344
0.5	0	0.5	-0.013573
1	0	0.5	0
-0.5	-0.007195	0.5	0
-0.5	-0.052582	0.5	0
0.5	-0.032837	1	-0.081238
-0.5	-0.002859	0.5	0
1	0.00827	0.5	0
-0.5	0	-0.5	0
-0.5	0	0.5	-0.022156
1	0	1	0
0.5	0	1	-0.013962
-0.5	-0.032562	0.5	0
-0.5	-0.012993	0.5	0
0.5	0	0.5	0
1	0	0.5	0
1	0	1	0
0.5	0	0.25	0
0.5	0	0.5	-0.000611
1	-0.001965	0.5	0
0.5	0	0.5	0
0.5	0	1	0
-0.5	0.107544	0.5	-0.156738
0.5	-0.01741	0.5	0
0.5	0	1	0
0.5	0	0.5	0
-0.5	0	0.5	-0.082764
1	-0.011971	0.5	0
0.5	0	1	0
0.5	0	0.5	0
-0.5	-0.21106	0.5	0
0.5	0	1	-0.026001
0.5	0	-0.5	0.004475
1	0	0.5	0
0.5	0	1	0
1	0	0.5	0
-0.5	0	0.5	0
0.5	0	0.5	-0.026703
0.5	0	0.5	0
0.5	0	1	0
0.5	-0.023987	0.5	-0.330322
-0.5	0	-0.5	0
0.5	0.110413	0.5	-0.015205
1	0.074646	-0.5	0.094055
1	-0.012856	-0.5	0
0.5	0	0.5	0
0.5	0	0.5	0
0.5	0	0.5	-0.001115
-0.5	-0.027237	0.5	-0.172119
0.5	0	1	-0.008171
0.5	0	0.5	0
0.25	0	0.5	0
0.5	0	0.5	0
1	-0.12793	0.5	0
0.5	-0.041077	-0.5	0.147339
0.25	0	-0.5	0
0.5	0	0.5	0
0.5	-0.02269	0.5	0
0.5	0	0.5	0
-0.5	0.096069	0.5	0
0.5	0	-0.5	0.029327
0.25	0	-0.5	0
0.5	0	1	0
-0.5	0	0.5	-0.028351
0.25	0	0.25	0
0.5	0	-0.5	0
0.5	-0.023102	0.5	0
0.5	0	0.5	0
0.5	0	0.5	0
0.5	0	0.5	0
0.5	0	1	0
0.5	0	0.5	0
-0.5	0	0.5	0
0.5	0	0.5	0
0.5	0	1	-0.02066
0.5	0	-0.5	0
0.5	-0.026779	1	0
1	-0.092529	-0.5	0.007092
-0.5	0	1	0
0.5	0	0.5	0
0.5	0	-0.5	0
0.5	0	0.5	0
0.25	0	-1	0
0.5	0	0.5	0
0.5	0	-0.5	0.133301
-0.5	0	-0.5	0.366699
0.5	0	0.5	0
0.5	0	-0.5	0
-0.5	0	-0.5	0
0.5	-0.026749	0.25	0
0.5	0	1	0
0.5	0	0.5	-0.086731
0.5	0	1.5	-0.013435
-0.5	0.001733	-0.5	0
-0.5	-0.090393	0.5	0
0.5	0	0.5	0
1	0	1	0
0.5	0	0.5	0
0.5	0	0.5	0
1	0	0.5	0
0.5	0	0.5	0
1	0	0.5	0
0.5	-0.010704	0.5	0
0.5	0	0.5	0
-0.5	0	1	-0.029739
-0.5	0.000786	0.25	0
-0.5	0	0.5	0
-0.5	-0.016663	0.5	0
0.5	0	-1	0.000777
-0.5	0	-0.5	0
0.5	-0.051117	0.5	-0.007572
0.5	0	0.5	0
0.5	0	0.5	0
0.5	0	0.5	-0.189819
1	0	1	-0.011719
0.5	0	1	0
0.5	0	0.5	-0.005325
1	0	0.25	-0.017899
0.5	0	-1	0
-0.5	0.113037	0.5	0
0.5	0	0.5	-0.005444
0.5	0	-0.5	0
1	0	-0.5	0
0.5	0	0.5	0
0.5	0	0.5	0
0.5	0	0.5	0
0.5	0	-0.5	0.002398
0.5	-0.115051	0.5	0
0.5	0	-0.5	0
1	0.065918	0.5	-0.105957
0.5	0	0.25	-0.003189
0.5	0	-0.5	0
0.5	0	0.5	0
0.5	0	-0.5	0.012955
0.5	0	-0.5	0
0.5	0	1	0
0.5	0	-0.5	0
1	0	-0.5	0.073364
0.5	0	0.5	0
0.5	0	1	-0.077759
0.5	0	-0.5	0.461182
0.5	0	-0.5	0.008652
1	0	0.5	0
-0.5	0	0.5	0
0.5	0	0.5	0
1	0	1	-0.53125
0.5	0	0.5	0
-0.5	0	0.5	0
0.5	0	0.5	0
0.5	0	0.5	0
-0.5	0	0.5	-6.6e-05
0.5	0	0.5	0
-0.5	0	0.5	0
0.5	0	-0.5	0.325195
0.5	-0.265869	0.5	0
0.5	-0.010101	0.5	0
0.5	0	0.5	0
0.5	0	1	0
0.5	0	0.5	0
0.5	0	0.5	0
0.5	0	-0.5	0
-0.5	-0.042114	0.5	0
1	0	0.5	0
-1	0	1	0
0.5	0	0.5	0
0.5	0	1	0
0.5	-0.009514	0.25	-0.007412
1	0	-0.5	0
-0.5	0	1	-0.008018
0.5	-0.027649	0.5	-0.018661
-0.5	0	0.5	0
-0.5	0	-0.5	0
-0.5	0	1	0
0.25	0	0.5	0
0.5	-0.028763	1	0
1.5	0	0.5	0
0.5	0	1	0
0.5	0	0.5	0
0.5	0	1	-0.487305
0.5	0.004013	1	0
0.5	0	-0.5	0.022202
-0.5	-0.029495	1	0
-0.5	0.098083	-0.5	0
0.5	0	0.5	-0.021805
-0.5	-0.051025	-0.5	0
0.5	-0.07605	0.5	0
0.25	0	0.5	0
1	0	0.25	0
0.5	0	-0.5	0
-0.5	0	0.5	0
0.5	0	-0.5	0
1	0.008171	0.5	0
0.5	0	1	0
-0.5	0	0.5	0
0.5	0	0.5	0
-0.5	-0.015205	0.5	0
0.5	0	-0.5	0
0.5	0	1	-0.013054
0.5	-0.089844	-0.5	0
0.5	0.004387	0.5	0
-0.5	0.014404	0.5	0
0.25	0	0.5	0
0.5	0	0.25	0
-0.5	0	0.5	-0.063843
-0.5	0	0.5	0
0.5	0	0.5	0
0.5	0	1	0
0.5	0	1	0
0.5	0	1	0
-0.5	-0.022949	-0.5	0.025177
0.5	0	1	0
-0.5	0	0.5	0
-0.5	0	0.5	0
-1.5	0.024765	1	0
1	-0.010101	-0.5	0
0.5	-0.017395	0.5	0
0.5	0	-0.5	0
0.5	0	-0.5	0
-0.5	0	0.5	0
1	0	0.5	0
0.5	-0.003788	-0.5	0.207764
-0.5	-0.009125	0.5	-0.188721
0.5	-0.200317	0.5	0
0.5	0	0.5	0
1	0	0.5	0
0.5	0	-0.5	0
-1.5	0	1	0
1	0	0.5	-0.072754
0.5	0	0.5	0
-0.5	0	-0.5	0
1.5	0	1	0
0.5	0.007317	0.5	0
0.5	0	-0.5	0
0.5	-0.017685	0.5	0
0.5	0	-1	0
-0.5	0.091309	0.5	0
0.5	0	-0.5	0
0.5	0	0.5	0
-0.5	0	-0.5	0
0.5	-0.088562	-0.5	0
-1.5	0	-0.5	0.069031
0.5	0	0.5	0
0.5	0	0.5	0
0.5	0	0.5	-0.025574
-0.5	0	0.5	0
0.5	0.044556	0.5	0
0.5	0	0.5	0
1	-0.044067	0.5	-0.015961
-0.5	0	0.5	-0.330566
0.5	0	0.5	0
-0.5	0	0.5	0
1	0	1	0
1.5	0.21814	0.5	0
0.5	0	0.5	0
-0.5	0	0.5	0
0.5	0	-0.5	0
0.5	0	0.5	0
0.5	0	0.5	0
1	0	0.5	0
0.5	0	1	0
0.5	0	0.5	-0.304932
0.5	0	-0.5	0
0.25	0	0.5	0
-0.5	0.003315	0.5	0
0.5	0	0.5	0
0.5	0	1	0
-0.5	0	-1	0
1	0	-0.5	0
0.5	0	-0.5	0.108887
0.5	0	-0.5	0
1	-0.004169	1	0
0.5	0	0.5	0
0.5	0	0.5	0
-0.5	0	-0.5	0
-0.5	0	0.5	0
-0.5	0	0.5	0
0.5	0	0.5	0
0.5	0	0.25	-0.003138
-0.5	0	0.5	0
0.5	0	0.5	-0.000577
0.25	0.030212	0.5	0
0.5	0	-0.5	0.00478
0.5	0	0.5	0
-0.5	0	0.5	0
-0.5	0	0.5	0
-0.5	0	0.5	0
0.5	0	-0.5	0
0.5	-0.151855	0.5	-0.012863
1	0	-0.5	0
1.5	-0.325928	0.5	0
1	-0.009628	0.5	0
1	0	0.5	0
0.5	0	-0.5	0
1	0	1	0
0.5	0	0.5	0
0.5	0	0.5	0
0.5	0	1	0
0.5	0	0.5	0
0.5	0	0.5	0
0.5	-0.009842	-0.5	0
0.5	0.017578	-0.5	0
-0.5	0	0.25	0
0.5	0	0.5	0
0.5	-0.097229	-0.5	0
-0.5	0	0.5	0
0.5	0	0.5	0
0.5	0	-0.5	0
-0.5	0	0.5	0
0.5	-0.105652	0.5	0
0.5	0	0.5	0
0.5	0	0.5	0
0.5	0	0.5	-0.130981
1	0	0.5	0
0.5	0.233887	-0.5	0
0.5	0.21228	0.5	0
0.5	0	0.5	-0.021027
0.5	0	-0.5	0.04071
0.5	0	-0.5	0
0.5	0.135498	-0.5	0
1	0.008049	0.5	0
0.5	0	0.5	-0.262939
0.5	0	0.5	0
0.5	0	0.5	0
0.5	0	-0.5	0
0.5	0	-0.5	0.126465
1	0	0.5	-0.018066
0.5	0	0.5	0
1	-0.016953	1	0
-0.5	0	0.5	-0.001534
0.5	0	-0.5	0.025085
0.5	0	1	0
0.5	0	0.5	0
-0.5	0	0.5	0
0.5	0	0.5	-0.071838
0.5	0	0.5	0
0.5	0	0.5	0
0.5	0	0.5	-0.111023
-0.5	0	-0.5	0.128662
0.5	0	1	0
0.5	-0.037109	1	-0.037109
0.5	0.021255	-0.5	0
0.5	0	-0.5	0.042145
0.5	0	-0.5	0
0.5	0	-0.5	0.03714
1	0	-0.5	0
-0.5	0	0.5	0
0.5	0	-0.5	0
1	0	0.5	0
0.5	0	-0.5	0
-0.5	-0.057434	0.5	0
1	0	-0.5	0
0.5	0.131104	0.5	0
0.5	0	1	0
0.5	0	0.5	-0.027206
0.5	0	0.5	0
0.5	0	-0.5	0
1	0	0.5	0
0.5	0	0.5	0
-0.5	0	0.5	0
-0.5	0.009964	1	0
0.5	0	0.5	-0.01152
1	0	0.5	0
0.5	-0.055267	-0.5	0
0.5	0	1	0
-0.5	0.005173	0.5	0
0.5	0	0.25	0
0.5	0	0.5	0
0.5	0	0.5	-0.111511
0.5	-0.011986	-0.5	0.036346
0.5	0	0.5	0
-0.5	-0.046783	-0.5	0
1	0	0.5	0
0.5	-0.02179	0.5	-0.006447
-0.5	0	0.5	-0.027847
0.5	0	1	0
0.5	0	0.5	0
0.5	0	0.5	0
-0.5	0	-0.5	0
0.5	0	0.5	-0.007729
-0.5	0	0.5	0
-0.5	-0.027725	1	0
0.5	0	0.5	0
-0.5	0.010651	0.5	0
0.5	0	0.5	-0.006245
1	0	0.5	0
0.5	0	-0.5	0.003223
1	0	1	0
0.5	0	0.5	0
0.5	0	-0.5	0.011604
0.5	0	0.5	0
0.5	0	-0.5	0
0.5	-0.02066	-0.5	0
-0.5	-0.010048	0.5	0
0.5	0	1	0
0.5	0	0.5	0
0.5	0	0.5	-0.059662
0.5	-0.008888	-0.5	0.15686
0.5	0	0.5	-0.199829
0.5	0.024734	0.5	-0.003616
0.5	0	-0.5	0.048309
0.5	0	0.5	0
1	0	-0.5	0
0.5	0	0.5	0
0.5	-0.070435	-0.5	0.093323
0.5	0	1	0
0.5	0.002628	-0.5	0.021637
0.5	0	-0.5	0
0.5	0	0.25	-0.012466
0.5	0	-0.5	0
0.5	0	0.5	0
-1.5	0	0.5	0
0.5	-0.433105	0.5	0
0.5	0	0.5	0
0.5	0	1.5	-0.01136
0.5	0	0.5	0
0.5	0	0.5	0
0.5	0	0.5	0
0.5	0.113525	0.5	0
0.5	0	0.5	0
0.5	0	0.25	0
0.5	0	0.25	0
0.5	0	0.5	0
1	0.169556	0.5	0
-0.5	0	0.5	0
0.5	0	0.5	0
0.5	0	-0.5	0
0.5	-0.156494	0.5	0
0.5	0	0.5	0
0.5	0	0.5	0
0.5	0	0.5	0
-0.5	0	0.5	0
0.5	0	0.5	0
0.5	0	0.5	-0.009384
1	0	0.5	0
-0.5	0	1	-0.195801
-0.5	0	0.5	-0.021973
0.5	0.022003	0.5	0
0.5	0	0.5	0
0.5	0	0.5	0
0.5	0	0.5	0
0.5	0	1	0
0.25	0	0.5	0
0.5	0	-0.5	0
-0.5	0	0.5	0
0.5	0	0.5	0
-0.5	0	-0.5	0
0.5	0	0.5	0
-0.5	0	0.5	0
-0.5	0	-0.5	0
-0.5	0	-0.5	0.012688
0.5	0	0.5	0
1	0	0.5	-0.045929
0.5	0	0.5	0
1	-0.066589	-0.5	0
-0.5	0.166504	0.5	0
0.5	0	0.5	0
1	0	0.5	0
1	-0.164307	0.5	0
0.5	0	0.5	-0.091492
0.5	0	0.5	0
1	0	0.5	0
-0.5	-0.009491	0.5	0
0.5	0	0.5	0
0.5	0	0.5	0
1	0	0.5	-0.248535
-0.5	0	-0.5	0
0.5	0	0.5	0
0.5	0	0.5	0
0.5	0	-1	0
0.5	0.021667	0.5	0
0.5	-0.21936	0.5	0
0.5	0	-0.5	0.011436
1	0	0.5	-0.006836
0.5	0	0.5	0
0.5	0.00869	0.5	0
0.5	0	-0.5	0.006866
0.5	0	0.5	0
0.5	0	0.5	0
-0.5	0	-0.5	0
0.25	0	1	-0.130371
1	0	0.5	0
0.5	0	0.5	-0.285889
1	-0.034851	-0.5	0.004963
0.5	-0.281982	0.5	0
-0.5	-0.07135	0.5	-0.291016
0.5	0	-0.5	0.031082
0.5	0	0.5	-0.005527
-0.5	0	0.5	0
0.5	0	-0.5	0
1	0	1	0
0.5	0	0.5	0
1.5	0	0.25	-0.026733
-0.5	0	0.5	0
-0.5	0	0.5	0
-0.5	-0.002602	1	0
1	-0.424561	0.5	-0.079651
-0.5	0	0.5	0
0.5	0	-0.5	0.021179
0.5	0	-0.5	0
0.5	0	0.5	0
1	0	0.5	0
-0.5	0.114746	-0.5	0
-0.5	0	0.5	0
0.5	0	0.5	0
-0.5	0	-0.5	0
1	-0.07843	-0.5	0
1	0	-0.5	0
0.5	0	-0.5	0.027267
0.5	0	-0.5	0
0.5	0	1	0
-0.5	-0.019104	0.5	0
0.5	-0.12207	0.5	0
1	0	-0.5	0
0.5	0	0.5	-0.004135
0.5	0	1	0
-0.5	0	0.5	0
0.5	0	1	0
0.5	0	-0.5	0
1	-0.051819	0.5	0
0.5	-0.009491	0.5	0
0.5	0	0.5	-0.006001
0.5	-0.019028	-0.5	0
0.5	0	1	0
0.5	0	0.5	0
0.5	0	1.5	-0.09491
0.5	0	-0.5	0.054016
1	-0.006409	1	-0.025467
0.5	0	-0.5	0.01252
0.5	0	-0.5	0.092957
0.5	-0.143066	1	-0.198608
0.25	0	1.5	0
-0.5	0	0.5	0
0.5	0	0.5	0
0.5	0	0.25	0
0.5	0	1	0
1	0	0.5	-0.196289
0.5	0	0.5	0
0.5	0	0.25	0
0.5	0	0.5	0
-0.5	0	0.5	0
0.5	0	0.5	0
1	0	0.5	0
0.25	0	0.5	0
0.5	-0.016281	1	-0.017471
0.5	0	0.5	0
-0.5	0	1	0
0.5	0	-0.5	0.002668
-0.5	0	-0.5	0.019287
1	-0.005375	1	0
0.5	-0.289062	0.5	0
-0.5	0	0.5	0
1	0	0.5	-0.005955
0.5	0.078125	-0.5	0.098816
0.5	0	0.5	0
0.5	0	0.5	0
0.5	0	0.5	0
0.5	0	1.5	0
-0.5	-0.015594	0.5	0
-0.5	0	1	0
1	0	1	-0.011093
-0.5	0.157349	1	0
0.5	0	-0.5	0
1	-0.042358	-0.5	0
-0.5	-0.003485	0.5	-0.080933
0.5	0	0.5	-0.137085
-0.5	0.199707	0.5	0
0.5	0	0.5	0
0.5	0	0.5	0
0.5	0	0.5	-0.4104
1	0.150391	0.5	0
0.5	0	0.5	0
0.5	0	0.5	0
1	0.10791	-0.5	0
1	-0.477295	0.5	0
-0.5	0.055084	-0.5	0.131592
0.5	0	-0.5	0
1	0	-0.5	0
0.5	0	0.5	0
0.5	0	0.5	0
0.5	0	-1.5	0
1	0	0.5	-0.001159
0.5	0	0.5	-0.023438
0.5	0	1	-0.020889
1	0	0.5	-0.072205
0.5	0	-0.5	0
0.5	0	0.5	0
-0.5	0	0.5	0
0.5	0	0.5	0
1	0	1	0
0.5	0	0.5	-0.005451
-0.5	0	0.5	0
-0.5	0	0.5	0
-0.5	-0.052734	0.5	-0.066833
0.5	0	0.5	0
-0.5	0	0.5	0
0.5	0	1	0
0.5	0	0.5	0
-0.5	0	-0.5	0
0.5	0	0.5	0
0.5	0	0.5	0
-0.5	0	0.5	0
0.25	0	0.5	0
0.5	0	0.5	0
0.5	0	0.5	0
0.5	0	-0.5	0
-0.5	0	0.5	0
1	0.133057	0.5	0
0.5	0	-0.5	0
-0.5	0.182617	0.5	-0.044861
-0.5	0	-0.5	0.087646
-0.5	0	0.5	-0.280518
1	0	-0.5	0
1.5	0	0.5	0
0.5	0	0.5	0
0.5	0	0.5	0
0.5	0	0.5	0
-1	-0.159058	0.5	0
0.5	0	-0.5	0
1	0	-0.5	0.016235
0.5	0.000883	-0.5	0
-0.5	0	-1	0
0.5	0	0.5	0
0.5	0	-0.5	0.013702
0.5	0.174683	-0.5	0
1	0	1	0
0.5	0	0.5	0
0.25	0	-0.5	0
-0.5	0	1	-0.128784
-0.5	0	1	0
0.5	0	-0.5	0
0.5	-0.086121	-0.5	0.134888
0.5	0	1	0
-0.5	0.019333	0.5	0
0.25	0	0.5	0
0.5	0	1	0
1	0	0.5	0
-0.5	0.045807	0.5	0
1	0	-0.5	0.028824
0.5	0	-0.5	0
0.5	0	-0.5	0.147217
0.5	0	0.5	0
-0.5	0	0.5	0
0.5	-0.095276	0.5	0
0.5	0	0.5	0
-0.5	0	0.5	0
0.5	0	0.5	0
0.5	-0.004948	-0.5	0
0.5	0	-1	0
-0.5	0	0.5	0
0.5	0	0.5	0
0.5	0	0.5	0
0.5	0	-0.5	0
1	-0.009865	1	0
0.5	0	-0.5	0
0.5	-0.26709	-0.5	0
0.5	0	0.5	0
-0.5	0	0.5	0
0.5	0	0.5	0
0.5	0	0.5	0
0.5	-0.371826	0.5	-0.253418
0.5	0	-0.5	0
0.5	0	-0.5	0
0.5	0	-0.5	0
0.5	0	-0.5	0
1	0	0.5	0
1	0	1	0
0.5	0	0.5	0
-0.5	0	-0.5	0.061188
0.5	0	0.5	0
0.5	0	0.5	0
-0.5	0	0.5	0
1	0	0.5	0
0.5	0	-0.5	0.23291
0.5	0	1	-0.006989
0.5	0	0.5	0
-0.5	0.047241	-0.5	0.002607
0.5	-0.015823	0.5	0
-0.5	0	0.5	0
0.5	0	0.5	0
0.5	0	1	0
-0.5	0.195801	1	0
-0.5	0	-0.5	0
0.5	0	-0.5	0
0.5	0	0.5	0
0.5	0	0.5	-0.074463
0.5	-0.010391	0.5	0
-0.5	0	0.5	0
0.5	0	0.25	0
0.5	0	-0.5	0.029236
0.5	0	-0.5	0
0.5	0	0.5	0
-0.5	0	0.5	0
0.5	0	0.25	0
0.5	0	1.5	-0.026917
-0.5	0	0.5	0
-0.5	0	0.5	0
0.5	0	0.5	0
0.5	-0.150269	0.5	0
1	0	0.5	0
0.5	0	0.5	0
0.5	0	0.5	0
0.5	0	-0.5	0.232544
1	0	0.5	0
-0.5	-0.129883	1	0
0.5	0	0.5	0
0.5	0	-1	0.196411
0.5	0	0.5	0
1	0	1	0
-0.5	0	0.5	0
-0.5	-0.125732	0.5	0
0.5	0	0.5	0
0.5	-0.011131	-0.5	0
0.5	0	0.5	0
0.5	0	0.5	0
0.5	0	0.5	-0.116211
0.5	0	0.5	0
-0.5	-0.002117	0.5	0
0.5	0	-0.5	0.202026
-0.5	0	0.5	-0.055542
0.5	0	1	0
1	0	1.5	-0.007973
0.5	0	0.5	0
0.5	0	1	0
0.5	0	1	0
0.5	0	1	0
0.5	0	0.5	0
1	0	0.5	0
0.5	0	0.5	0
0.5	0	0.5	0
0.5	-0.014648	1	0
0.5	0	0.5	0
0.5	0	-0.5	0.004051
0.5	0	-0.5	0.094482
0.5	0	-0.5	0
-0.5	0	-0.5	0
1	0	0.5	0
0.5	0	-0.5	0
0.5	0	0.5	0
0.5	0	0.5	0
0.5	0	0.5	0
0.5	0.019821	1	0
0.5	0	-0.5	0
0.5	0	0.5	0
0.5	0.003513	0.5	0
-0.5	0	0.5	0
0.5	0	1	0
0.5	0	-0.5	0
-0.5	0	0.5	0
0.5	0.282227	0.5	0
0.5	0	0.5	0
0.5	0	0.5	0
-0.5	0	0.5	0
1	0	0.5	0
-0.5	-0.027618	-0.5	0
0.5	0	1	0
0.5	0	0.5	0
0.5	0	-0.5	0
0.5	0	0.5	0
0.5	0	0.5	0
1	0	-0.5	0
0.5	0	-0.5	0
0.5	0	0.5	0
0.5	0	0.5	0
0.25	0	0.5	0
1	0.424561	0.5	0
0.5	0	0.5	0
0.5	0	-0.5	0
-0.5	0	0.5	0
-0.5	0	0.5	0
0.5	0	0.5	0
0.5	0	0.5	0
0.5	0	0.5	0
0.5	0	0.5	0
0.5	0	0.5	0
-0.5	0	-0.5	0
0.5	0	-0.5	0
0.5	0	0.5	0
-0.5	0	-0.5	0
-0.5	0	-0.5	0
1	0	0.5	0
-0.5	0	0.5	0
-0.5	0	0.5	0
-0.5	0.065491	0.5	0
-0.5	0	-0.5	0
-0.5	-0.023773	-0.5	0
0.5	0	0.5	0
0.5	0	1	-0.054504
0.5	0	0.5	0
-0.5	0.172119	0.5	0
0.5	0	1	0
0.5	0	0.5	0
0.5	0	0.5	0
0.5	0	0.5	0
0.5	0	1	-0.000771
0.5	-0.129517	1	0
0.5	0	0.5	0
0.5	0	0.5	0
0.5	0	0.5	0
-0.5	0	0.5	0
1.5	0	0.5	0
1	0	0.5	0
1	0	-0.5	0
0.5	0	0.5	-0.002796
0.5	-0.282227	1	0
-0.5	0	1	0
0.5	0	0.5	0
-0.5	-0.060028	-0.5	0
0.5	0	0.5	0
0.5	0	0.5	0
0.5	0	-0.5	0.016968
0.5	0.004047	1	0
1	-0.003639	1	0
0.5	0	0.5	0
-0.5	-0.001382	0.5	0
0.5	0	-0.5	0.225464
0.5	0	0.5	0
0.5	0	1	0
-0.5	0	0.5	0
0.5	0	1	0
-0.5	0	0.5	-0.056885
0.5	0	0.5	0
0.5	0	0.5	-0.010666
-0.5	0	1	0
0.5	0	0.5	0
1	-0.010979	0.5	0
0.25	0	0.5	-0.028152
0.5	0	0.5	0
0.5	0	0.5	0
0.5	0	-0.5	0
0.5	0	0.5	-0.217407
-0.5	-0.07428	0.5	-0.156128
0.5	0	0.5	0
0.5	0	0.5	-0.011795
-0.5	0	-0.5	0
0.5	0	0.25	0
0.5	0	0.5	0
0.5	0	0.5	0
-0.5	0	0.5	0
0.5	-0.006771	1	0
0.5	0.01709	-0.5	0
1	0	0.5	-0.003431
0.5	0.058319	0.5	0
0.5	0	0.5	0
0.25	0	1	-0.038086
0.5	0	0.5	0
0.5	0.056122	0.5	-0.021347
1	-0.00149	0.5	0
0.5	0	0.5	0
0.5	-0.017365	0.5	0
0.5	-0.014214	0.5	-0.005413
-0.5	0	0.5	0
0.5	0	0.5	0
1	0	0.5	-0.003279
0.5	0	1	0
0.5	0	0.5	0
0.5	0	0.5	0
0.5	0	1	0
-0.5	0	0.5	0
0.5	0	-0.5	0
-0.5	0	-0.5	0
-0.5	0	0.5	-0.020401
-0.5	0	0.5	0
0.5	-0.009979	0.5	0
0.5	0	0.5	0
0.5	0	1	0
1.5	0	0.5	0
0.5	0	0.5	0
-0.5	0	-0.5	0.081909
1	-0.963379	-0.5	0
0.5	-0.069885	0.5	0
-0.5	0	0.5	0
1	-0.097412	0.5	-0.067566
0.5	0.186523	-0.5	0.031342
-0.5	0	0.25	0
0.5	0	0.5	0
0.5	-0.005135	0.5	0
0.5	0	1	0
0.5	0	-0.5	0.017303
-0.5	0	0.5	0
-0.5	0	0.5	0
0.5	0	-1	0
-0.5	0	-0.5	0.112488
0.5	0	-0.5	0
-0.5	0	0.5	0
0.25	0	0.5	0
0.5	-0.002459	-0.5	0.023193
0.5	0	0.5	0
-0.5	-0.005722	1.5	0
1.5	0.113464	0.5	-0.156738
-0.5	0	0.5	0
0.5	0	0.5	0
0.5	0	0.5	0
1	0	-0.5	0
0.5	0	1.5	0
1	0.383301	0.5	0
0.5	0	0.5	-0.13562
0.5	0	-0.5	0
0.5	-0.019196	0.5	0
-0.5	0	0.5	0
0.5	0	0.5	-0.063965
0.5	0	0.5	0
0.5	0	0.5	0
0.5	0	-0.5	0
0.5	0	1	0
0.5	0	0.5	0
0.5	0	0.5	0
1	0	0.5	0
-0.5	0.002108	0.5	0
0.5	-0.004131	0.5	0
0.5	0	0.5	0
-0.5	0	-0.5	0
0.5	0.199463	0.5	0
0.5	0	-0.5	0.086487
0.5	0	0.5	0
0.5	0	0.5	0
0.5	0	1	-0.130615
-0.5	0	0.5	-0.117859
-0.5	0	-0.5	0
0.5	0	0.5	0
0.5	-0.003801	-1.5	0.010948
-0.5	0	0.5	0
-0.5	0	0.5	-0.19458
0.5	0	-0.5	0
0.5	-0.417236	0.5	0
0.5	-0.242676	0.5	0
0.5	0	0.25	0
0.5	0	0.5	-0.092529
0.5	0	0.5	-0.62793
0.5	-0.093811	0.5	-0.072632
0.5	0	0.5	0
-0.5	0	0.5	0
0.5	-0.148193	-0.5	0
0.5	0	0.25	0
0.5	0	0.5	0
0.5	0	0.5	0
0.5	0	0.5	0
0.5	0	-0.5	0
-0.5	0	-0.5	0
0.5	0	0.5	0
-0.5	0.094604	0.5	-0.005703
0.5	0	1	0
0.5	0	0.5	0
1	0	0.5	0
0.5	0	1	0
-0.5	0	0.5	0
0.5	0	-0.5	0
1.5	-0.359131	0.5	0
1	0.013611	-0.5	0
0.5	0	0.5	0
-0.5	0.032318	0.5	-0.037415
-0.5	0	-0.5	0
1	0	-0.5	0
0.5	0	0.5	0
0.5	0	0.5	0
0.5	0	1	0
-0.5	0	0.5	0
0.5	0	0.5	0
0.5	0	1	-0.112183
0.5	0	0.5	0
1.5	0	0.5	0
0.5	0	0.5	0
0.5	0	0.5	0
0.5	0	0.5	0
0.5	0	-0.5	0.018127
0.5	0	0.5	0
0.5	0	0.5	-0.184814
0.5	0	0.5	0
0.5	0	0.5	0
0.5	0	-0.5	0
[truncated: 2,664 more rows]

## Sheet: Figure3d-f
Figure3d
Original Version	Final Version
0.309	0.654
Figure3e
Original Version	Final Version
0.14	0.057
Figure3f left
-0.0008	-0.0008	0.0019	0.0018	-0.0018	0.0009	0.0005	0.0045
0.0144	-0.0005	0.002	0.0001	-0.0028	0.0009	0.0013	0.0003
0.0113	-0.0031	0.0007	0.0021	-0.0036	0.0041	0.0014	-0.0017
0.0064	-0.0008	-0.0019	0.0011	0.0011	-0.0024	0.0029	0.0011
0.0081	0.0054	-0.0008	-0.0005	0.0045	0.0036	-0.0021	0.0007
-0.0019	-0.0005	0.0034	0.0014	0.0038	-0.0017	0.0005	-0.0007
-0.0024	0.0014	-0.0016	0.0055	0.0045	0.0027	-0.0013	0.0014
0.0003	0.0023	0.0001	0.0025	-0.0085	-0.0008	0.0009	-0.0028
0.0007	0.0025	-0.004	0.0011	0.0059	-0.0024	0.0003	-0.0019
0.002	0.0024	0.0001	0.0021	0.0027	0.0029	-0.0017	-0.0036
-0.0008	-0.0005	0.0014	0.0005	0.0007	0.0065	0.003	0.0053
-0.0025	0.0005	-0.0012	-0.0002	-0.0009	-0.0019	0.0011	0.0027
Figure3f right
-0.001	-0.0009	0.0009	0.0008	-0.0009	0.0004	0.0005	0.0024
0.014	-0.0005	0.0021	0.0002	-0.0014	0.0004	0.0006	0.0002
-0.0001	-0.0031	0.0004	0.001	-0.0019	0.0021	0.0004	-0.0009
0.006	0.014	-0.0019	0.001	0.0006	-0.0022	0.0016	0.0005
0.0076	0.0049	-0.001	-0.0005	0.0024	0.0017	-0.0011	0.0003
-0.002	-0.0005	0.0051	0.0013	0.0035	-0.0029	0.0004	-0.0011
-0.0025	0.0013	-0.0016	-0.0002	0.0042	0.0027	-0.0013	0.0013
0.0005	0.0012	0.0002	0.001	-0.0063	-0.001	0.0004	-0.0029
0.0004	0.0013	-0.004	0.0006	-0.0001	-0.0024	-0.0001	-0.0021
0.0009	0.0013	0.0002	0.001	0.0013	0.0027	-0.0017	-0.0036
-0.001	-0.0005	0.0004	-0.0002	0.0008	0.0009	0.003	0.0051
0.0013	0.0004	-0.0004	-0.0005	-0.001	0.0019	0.0027	0.0027

## Sheet: Figure4
Metric	Original	Final
Top10 Alignment (Internal)	0.586	0.806
Top10 Alignment (External)	0.268	0.727
Partial Correctness (Internal)	0.898	0.95
Partial Correctness (External)	0.83	0.93
Moderate Correctness (Internal)	0.633	0.798
Moderate Correctness (External)	0.554	0.787
Absolute Correctness (Internal)	0.525	0.743
Absolute Correctness (External)	0.441	0.73

## Sheet: Figure6
Figure 6a. Mean absolute error (u), mean(s.e.m.)
	without AI assistance	with AI dosage assistance	with AI dosage and final version interpretation assistance
R1	1.6407767 (0.1510509)	1.495146 (0.16607)	1.09708738 (0.09410025)
R2	1.7281553 (0.1966763)	1.3495146 (0.1571379)	1.0194175 (0.1059622)
R3	1.1650485 (0.1087256)	0.90291262 (0.09510638)	0.89320388 (0.09143048)
R4	1.2427184 (0.1501735)	1.223301 (0.1426758)	1.0097087 (0.1237887)
R5	0.8543689 (0.1045398)	0.69902913 (0.08486779)	0.69902913 (0.08373873)
R6	0.99029126 (0.08887814)	0.87378641 (0.08469339)	0.85436893 (0.08325174)
R7	0.78640777 (0.08904434)	0.81553398 (0.09229561)	0.83495146 (0.09057749)
R8	0.74757282 (0.09531021)	0.74757282 (0.08245986)	0.74757282 (0.08473702)
Figure 6b. Confidence score (1-10)
	without AI assistance	with AI dosage assistance	with AI dosage and final version interpretation assistance
R1	6.69902913 (0.08373873)	7.66990291 (0.08876369)	8.4368932 (0.1020165)
R2	7.24271845 (0.05766247)	7.82524272 (0.06386734)	8.15533981 (0.06132815)
R3	5.51456311 (0.08029083)	7.51456311 (0.08029083)	9.30097087 (0.07784817)
R4	7.3592233 (0.05135582)	7.30097087 (0.08708201)	7.87378641 (0.07388953)
R5	7.25242718 (0.08245986)	7.9320388 (0.1266521)	8.7378641 (0.1077266)
R6	8.12621359 (0.08691205)	8.1165049 (0.1114952)	8.24271845 (0.09801574)
R7	8.09708738 (0.07867473)	8.0291262 (0.1099091)	8.22330097 (0.09248565)
R8	7.16504854 (0.05360964)	7.89320388 (0.05839503)	8.95145631 (0.06073765)
Figure 6d. Benifit from difference interpretation assistance
	Benefit from final version interpretation assistance	Benefit from synthetic faulty interpretation assistance
R1	32	-42
R2	15	-7
R3	13	-14
R4	30	10
R5	0	-3
R6	12	-5
R7	4	-4
R8	12	-3
Mean	14.75	-8.5
AI-assistance study raw data
doctor	con1	con2	con3	mae1	mae2	mae3
R1	6	7	7	2	1	1
R1	6	7	8	2	1	1
R1	6	7	8	2	1	1
R1	6	7	9	0	0	0
R1	6	8	9	0	0	0
R1	6	7	8	2	1	1
R1	6	7	8	3	2	2
R1	6	7	8	3	2	2
R1	6	7	8	2	6	1
R1	7	8	8	0	1	2
R1	6	7	8	2	2	1
R1	6	7	8	0	0	0
R1	6	7	8	0	0	0
R1	6	7	7	6	4	4
R1	6	7	7	2	0	0
R1	6	8	7	2	2	2
R1	6	7	7	2	1	0
R1	6	7	7	4	3	2
R1	6	7	7	0	0	1
R1	6	7	6	1	0	1
R1	6	7	9	2	9	1
R1	6	7	9	0	0	0
R1	6	7	9	3	3	4
R1	6	7	8	1	0	1
R1	6	7	8	1	1	1
R1	6	7	9	1	1	1
R1	7	8	9	4	3	2
R1	8	9	9	2	2	1
R1	7	10	10	0	0	0
R1	7	8	9	4	3	2
R1	7	8	8	5	3	1
R1	7	8	8	0	0	0
R1	7	8	9	3	1	1
R1	7	8	9	1	1	1
R1	6	8	9	0	0	0
R1	6	7	8	2	2	1
R1	8	8	9	4	4	2
R1	8	10	10	1	1	1
R1	8	10	10	0	0	0
R1	8	9	10	2	2	0
R1	8	7	8	2	1	0
R1	8	7	8	0	1	2
R1	8	7	8	2	2	1
R1	8	7	9	0	2	2
R1	6	7	8	0	0	0
R1	6	7	7	2	1	1
R1	6	7	8	2	1	1
R1	6	7	8	2	1	1
R1	6	7	9	0	0	0
R1	6	8	9	0	0	0
R1	6	7	8	2	1	1
R1	6	7	8	3	2	2
R1	6	7	8	3	2	2
R1	6	7	8	2	6	1
R1	7	8	8	0	1	2
R1	6	7	8	2	2	1
R1	6	7	8	0	0	0
R1	6	7	8	0	0	0
R1	6	7	7	6	4	4
R1	6	7	7	2	0	0
R1	6	8	7	2	2	2
R1	6	7	7	2	1	0
R1	6	7	7	4	3	2
R1	6	7	6	0	0	1
R1	6	7	6	1	0	1
R1	6	7	9	2	9	1
R1	6	7	9	0	0	0
R1	6	7	9	3	3	4
R1	6	7	6	1	0	1
R1	6	7	8	1	1	1
R1	6	7	9	1	1	1
R1	7	8	9	4	3	2
R1	8	9	9	2	2	1
R1	7	10	10	0	0	0
R1	7	8	9	4	3	2
R1	7	8	8	5	3	1
R1	7	8	8	0	0	0
R1	7	8	9	3	1	1
R1	7	8	9	1	1	1
R1	6	8	9	0	0	0
R1	6	7	8	2	2	1
R1	8	8	9	4	4	2
R1	8	10	10	1	1	1
R1	8	10	10	0	0	0
R1	8	9	10	2	2	0
R1	8	7	8	2	1	0
R1	8	7	8	0	1	2
R1	8	7	8	2	2	1
R1	8	7	9	0	2	2
R1	6	7	8	0	0	0
R1	7	8	9	2	1	1
R1	7	8	9	0	1	1
R1	7	8	9	2	2	2
R1	7	8	9	0	0	0
R1	8	9	10	1	0	1
R1	8	9	10	0	1	1
R1	8	9	10	0	1	2
R1	8	9	10	0	0	1
R1	8	9	10	2	1	1
R1	8	9	10	1	1	2
R1	8	9	10	3	2	2
R1	8	9	10	6	4	3
R1	6	8	10	2	2	2
R2	8	8	8	1	0	0
R2	7	7	7	2	2	2
R2	7	7	9	0	0	0
R2	7	6	7	3	3	3
R2	5	7	7	2	1	1
R2	8	8	7	6	4	4
R2	8	7	8	4	4	2
R2	7	7	8	2	2	0
R2	7	8	8	0	0	0
R2	8	7	7	0	0	1
R2	7	8	9	0	0	0
R2	8	9	8	0	0	0
R2	8	9	9	0	0	0
R2	7	9	9	2	2	2
R2	8	8	8	1	1	1
R2	8	8	9	1	1	2
R2	7	7	8	4	2	2
R2	7	8	9	4	1	1
R2	7	8	8	2	0	0
R2	7	8	9	1	0	0
R2	7	8	9	0	1	1
R2	7	9	8	0	0	0
R2	7	8	8	8	6	3
R2	7	8	8	1	1	1
R2	7	8	8	1	0	1
R2	7	8	7	2	1	1
R2	7	8	8	0	0	1
R2	7	8	8	1	1	1
R2	7	7	8	0	2	4
R2	8	8	8	0	1	1
R2	7	9	9	1	1	1
R2	7	8	9	0	0	0
R2	6	8	8	5	3	3
R2	7	8	8	2	0	0
R2	7	8	8	4	4	2
R2	7	9	9	1	1	1
R2	7	7	8	2	2	0
R2	7	8	8	5	5	2
R2	8	8	8	2	1	1
R2	8	8	8	0	0	0
R2	7	7	8	0	0	1
R2	8	8	8	0	0	0
R2	8	8	8	0	0	0
R2	7	8	8	0	0	0
R2	7	8	9	2	2	2
R2	7	7	8	3	3	1
R2	8	8	8	2	2	1
R2	7	8	9	0	0	0
R2	8	8	9	2	2	0
R2	7	7	8	8	6	1
R2	8	8	8	1	0	0
R2	7	7	7	2	2	2
R2	7	7	9	0	0	0
R2	8	8	8	1	0	0
R2	7	7	7	2	2	2
R2	7	7	9	0	0	0
R2	7	6	7	3	3	3
R2	5	7	7	2	1	1
R2	8	8	7	6	4	4
R2	8	7	8	4	4	2
R2	7	7	8	2	2	0
R2	7	8	8	0	0	0
R2	8	7	7	0	0	1
R2	7	8	9	0	0	0
R2	8	9	8	0	0	0
R2	8	9	9	0	0	0
R2	7	9	9	2	2	2
R2	8	8	8	1	1	1
R2	8	8	9	1	1	2
R2	7	7	8	4	2	2
R2	7	8	9	4	1	1
R2	7	8	8	2	0	0
R2	7	8	9	1	0	0
R2	7	8	9	0	1	1
R2	7	9	8	0	0	0
R2	7	8	8	8	6	3
R2	7	8	8	2	2	2
R2	7	8	8	1	0	1
R2	7	8	7	2	1	1
R2	7	8	8	0	0	1
R2	7	8	8	1	1	1
R2	7	7	8	0	2	4
R2	8	8	8	0	1	1
R2	7	9	9	1	1	1
R2	7	8	9	0	0	0
R2	6	8	8	5	3	3
R2	7	8	8	2	0	0
R2	7	8	8	4	4	2
R2	7	9	9	1	1	1
R2	7	7	8	2	2	0
R2	7	8	8	5	5	2
R2	8	8	8	2	1	1
R2	8	8	8	0	0	0
R2	7	7	8	0	0	1
R2	8	8	8	0	0	0
R2	8	8	8	0	0	0
R2	7	8	8	0	0	0
R2	7	8	9	2	2	2
R2	7	7	8	3	3	1
R2	8	8	8	2	2	1
R2	7	8	9	0	0	0
R2	8	8	9	2	2	0
R2	7	7	8	8	6	1
R3	6	8	9	2	3	3
R3	6	7	6	0	0	1
R3	7	9	10	2	2	2
R3	6	8	10	0	0	0
R3	6	8	10	0	0	0
R3	5	8	10	2	2	2
R3	6	8	10	0	2	2
R3	6	7	9	0	0	0
R3	5	8	9	2	1	1
R3	6	8	10	2	2	2
R3	6	8	9	2	0	0
R3	5	7	10	2	0	0
R3	6	8	9	2	1	1
R3	6	7	10	2	0	0
R3	7	8	10	2	1	1
R3	5	7	9	1	1	0
R3	6	7	9	0	0	0
R3	4	7	9	1	1	1
R3	5	7	10	0	0	0
R3	3	6	8	0	0	0
R3	4	6	10	0	1	1
R3	5	6	8	3	1	1
R3	5	7	9	2	2	1
R3	5	8	9	1	1	1
R3	4	8	9	1	1	1
R3	5	7	9	2	1	1
R3	6	7	9	1	1	1
R3	5	8	9	0	0	0
R3	5	9	10	2	0	0
R3	5	7	8	0	0	0
R3	6	7	10	0	0	0
R3	5	7	9	0	0	0
R3	6	7	9	0	1	1
R3	5	7	10	2	1	1
R3	5	8	10	0	1	1
R3	6	6	6	0	0	1
R3	5	7	9	0	2	1
R3	6	9	9	0	1	1
R3	6	8	9	0	1	1
R3	6	8	10	2	0	0
R3	6	7	9	3	1	1
R3	7	9	9	3	1	1
R3	6	9	10	4	3	3
R3	6	7	9	2	0	0
R3	4	6	10	2	4	4
R3	6	8	9	2	3	3
R3	6	7	10	0	0	1
R3	7	9	10	2	2	2
R3	6	8	10	0	0	0
R3	6	8	10	0	0	0
R3	5	8	10	2	2	2
R3	6	8	10	0	2	2
R3	6	7	9	0	0	0
R3	5	8	9	2	1	1
R3	6	8	10	2	2	2
R3	6	8	9	2	0	0
R3	5	7	10	2	0	0
R3	6	8	9	2	1	1
R3	6	8	9	2	3	3
R3	6	7	10	0	0	1
R3	7	9	10	2	2	2
R3	6	8	10	0	0	0
R3	6	8	10	0	0	0
R3	5	8	10	2	2	2
R3	6	8	10	0	2	2
R3	6	7	9	0	0	0
R3	5	8	9	2	1	1
R3	6	8	10	2	2	2
R3	6	8	9	2	0	0
R3	5	7	10	2	0	0
R3	6	8	9	2	1	1
R3	6	7	10	2	0	0
R3	7	8	10	2	1	1
R3	5	7	9	1	1	0
R3	6	7	9	0	0	0
R3	4	7	9	1	1	1
R3	5	7	10	0	0	0
R3	3	6	8	0	0	0
R3	4	6	10	0	1	1
R3	5	6	8	3	1	1
R3	5	7	9	2	2	1
R3	5	8	9	1	1	1
R3	4	8	9	1	1	1
R3	5	7	9	2	1	1
R3	6	7	9	1	1	1
R3	5	8	9	0	0	0
R3	5	9	10	2	0	0
R3	5	7	8	0	0	0
R3	6	7	10	0	0	0
R3	5	7	9	0	0	0
R3	6	7	9	0	1	1
R3	5	7	10	2	1	1
R3	5	8	10	0	1	1
R3	6	6	7	0	0	1
R3	5	7	9	0	2	1
R3	6	9	9	0	1	1
R3	6	8	9	0	1	1
R3	6	8	10	2	0	0
R3	6	7	9	3	1	1
R3	7	9	9	3	1	1
R3	6	9	10	4	3	3
R3	6	7	9	2	0	0
R3	4	6	10	2	4	4
R4	7	6	7	2	2	1
R4	8	8	9	0	0	0
R4	8	8	8	1	1	1
R4	6	6	8	2	2	0
R4	7	8	9	2	2	2
R4	7	8	8	0	0	0
R4	8	8	7	1	1	1
R4	8	8	8	2	2	2
R4	7	7	7	0	0	0
R4	7	8	9	0	0	0
R4	8	7	8	0	0	0
R4	7	8	9	0	0	0
R4	7	8	8	2	2	2
R4	8	7	8	4	4	4
R4	7	7	7	4	4	4
R4	7	8	8	2	2	2
R4	7	8	8	2	2	2
R4	8	8	8	0	0	0
R4	7	8	8	0	0	0
R4	7	7	7	0	0	0
R4	7	8	8	0	0	0
R4	8	6	7	6	6	4
R4	7	9	9	0	0	0
R4	8	6	8	1	1	1
R4	8	6	7	2	2	0
R4	7	8	7	0	0	0
R4	8	7	8	1	1	1
R4	8	6	7	0	0	2
R4	7	7	8	0	0	2
R4	8	6	8	1	1	1
R4	7	8	8	0	0	0
R4	7	8	9	2	2	2
R4	7	7	8	0	0	2
R4	7	8	8	0	0	0
R4	7	8	8	0	0	0
R4	8	6	7	0	0	2
R4	7	6	7	2	2	0
R4	7	8	9	2	2	2
R4	8	8	9	0	0	0
R4	7	6	8	2	2	2
R4	7	7	7	4	4	2
R4	8	6	8	2	2	0
R4	7	8	9	0	0	0
R4	8	7	7	2	2	2
R4	7	6	7	2	2	0
R4	7	8	8	0	0	0
R4	8	8	8	0	0	0
R4	8	8	8	2	2	2
R4	7	6	8	3	3	1
R4	7	7	8	2	2	0
R4	7	6	7	2	2	1
R4	8	8	9	0	0	0
R4	8	8	8	1	1	1
R4	6	6	8	2	2	0
R4	7	8	9	2	2	2
R4	7	8	8	0	0	0
R4	8	8	7	1	1	1
R4	8	8	8	2	2	2
R4	7	7	7	0	0	0
R4	7	8	9	0	0	0
R4	8	7	8	0	0	0
R4	7	8	9	0	0	0
R4	7	8	8	2	2	2
R4	8	7	8	4	4	4
R4	7	7	7	4	4	4
R4	7	8	8	2	2	2
R4	7	8	8	2	2	2
R4	8	8	8	0	0	0
R4	7	8	8	0	0	0
R4	7	7	7	0	0	0
R4	7	8	8	0	0	0
R4	8	6	7	6	6	4
R4	7	9	9	0	0	0
R4	8	6	8	1	1	1
R4	8	6	7	2	2	0
R4	7	8	7	0	0	0
R4	8	7	8	1	1	1
R4	8	6	6	0	0	2
R4	7	7	7	0	0	2
R4	8	6	8	1	1	1
R4	7	8	8	0	0	0
R4	7	8	9	2	2	2
R4	7	7	6	0	0	2
R4	7	8	8	0	0	0
R4	7	8	8	0	0	0
R4	8	6	6	0	0	2
R4	7	6	7	2	2	0
R4	7	8	9	2	2	2
R4	8	8	9	0	0	0
R4	7	6	8	2	2	2
R4	7	7	7	4	4	2
R4	8	6	8	2	2	0
R4	7	8	9	0	0	0
R4	8	7	7	2	2	2
R4	7	6	7	2	2	0
R4	7	8	8	0	0	0
R4	8	8	8	0	0	0
R4	8	8	8	2	2	2
R4	7	6	8	3	3	1
R4	7	7	8	2	2	0
R4	7	8	9	0	0	0
R4	8	9	9	0	0	0
R4	7	7	8	8	6	6
R5	6	6	6	1	1	1
R5	7	8	9	0	0	0
R5	7	6	9	2	2	0
R5	7	8	9	1	1	1
R5	8	9	9	0	0	0
R5	9	9	9	4	2	2
R5	6	6	7	1	1	1
R5	6	6	7	1	1	1
R5	6	6	7	0	0	0
R5	8	9	9	2	2	2
R5	7	8	9	0	0	0
R5	7	7	8	2	2	2
R5	8	8	9	2	2	0
R5	8	9	9	2	2	2
R5	8	9	9	2	0	0
R5	7	6	7	4	0	0
R5	8	9	10	0	0	0
R5	8	9	9	0	0	0
R5	7	8	9	0	0	0
R5	8	9	9	0	0	0
R5	7	8	9	0	0	2
R5	8	9	10	0	0	0
R5	6	7	9	0	0	0
R5	6	7	9	0	0	0
R5	7	9	9	1	1	1
R5	8	6	7	2	2	0
R5	8	6	9	0	0	2
R5	8	9	9	1	1	1
R5	6	7	6	1	1	1
R5	7	9	9	0	0	0
R5	6	7	8	1	1	1
R5	8	10	10	1	1	1
R5	7	8	9	2	2	2
R5	7	8	9	0	0	1
R5	8	8	10	0	0	0
R5	7	9	10	0	0	0
R5	6	5	7	0	0	2
R5	7	9	10	2	2	2
R5	6	8	9	2	2	2
R5	8	8	9	0	0	0
R5	7	5	8	0	0	2
R5	7	9	9	0	0	0
R5	8	9	9	0	0	0
R5	6	6	6	2	2	2
R5	7	9	10	0	0	0
R5	7	9	10	0	0	0
R5	9	7	10	2	2	0
R5	7	9	10	0	0	0
R5	7	9	9	2	2	2
R5	7	9	9	0	0	0
R5	6	6	6	1	1	1
R5	6	7	9	0	0	0
R5	7	6	9	2	2	0
R5	7	8	9	1	1	1
R5	8	9	9	0	0	0
R5	9	9	9	4	2	2
R5	6	6	7	1	1	1
R5	6	6	7	1	1	1
R5	6	6	7	0	0	0
R5	8	9	9	2	2	2
R5	7	8	9	0	0	0
R5	6	6	8	2	2	2
R5	6	6	9	2	2	0
R5	8	9	9	2	2	2
R5	8	9	9	2	0	0
R5	7	6	7	4	0	0
R5	7	9	10	0	0	0
R5	8	9	9	0	0	0
R5	7	8	9	0	0	0
R5	8	9	9	0	0	0
R5	8	9	9	0	0	2
R5	7	9	10	0	0	0
R5	6	7	9	0	0	0
R5	6	7	9	0	0	0
R5	8	9	9	1	1	1
R5	8	6	7	2	2	0
R5	8	9	9	0	0	2
R5	8	9	9	1	1	1
R5	6	7	6	1	1	1
R5	8	9	9	0	0	0
R5	6	7	8	1	1	1
R5	8	10	10	1	1	1
R5	7	8	9	2	2	2
R5	8	9	9	0	0	1
R5	8	8	10	0	0	0
R5	7	9	10	0	0	0
R5	8	8	7	0	0	2
R5	7	9	10	2	2	2
R5	7	8	9	2	2	2
R5	8	8	9	0	0	0
R5	8	9	8	0	0	2
R5	8	9	9	0	0	0
R5	8	9	9	0	0	0
R5	6	6	6	2	2	2
R5	8	9	10	0	0	0
R5	8	9	10	0	0	0
R5	7	6	10	2	2	0
R5	8	9	10	0	0	0
R5	8	9	9	2	2	2
R5	8	9	9	0	0	0
R5	7	6	9	2	2	0
R5	8	9	9	0	0	0
R5	8	9	10	0	0	0
R6	9	9	9	1	0	0
R6	8	9	10	4	4	4
R6	8	8	8	2	0	0
R6	10	10	10	1	1	1
R6	10	10	10	1	1	1
R6	10	10	10	0	0	0
R6	8	9	9	2	2	2
R6	10	10	10	2	2	2
R6	7	8	8	2	0	0
R6	9	10	10	0	0	0
R6	9	8	8	2	1	1
R6	8	7	9	2	1	1
R6	8	9	9	0	0	0
R6	7	9	9	1	1	1
R6	7	7	8	1	1	1
R6	8	9	9	1	1	1
R6	9	8	8	1	0	0
R6	9	9	9	0	0	0
R6	9	8	8	1	1	1
R6	9	8	8	0	0	0
R6	8	10	8	0	0	0
R6	8	8	8	0	1	1
R6	9	9	9	1	1	1
R6	8	6	7	0	2	1
R6	9	8	8	1	1	1
R6	8	8	8	0	0	0
R6	8	9	9	1	1	1
R6	8	6	7	0	1	1
R6	7	8	8	1	0	0
R6	8	8	8	1	1	1
R6	7	7	8	1	0	0
R6	8	9	9	0	0	0
R6	9	7	7	1	1	0
R6	8	8	8	2	2	2
R6	8	8	8	1	1	1
R6	8	5	6	2	0	0
R6	8	8	8	0	0	0
R6	6	7	7	0	1	1
R6	8	8	8	1	1	1
R6	7	8	7	1	0	1
R6	8	8	8	1	1	1
R6	8	6	6	0	1	1
R6	8	7	8	0	1	1
R6	7	8	8	0	1	1
R6	7	7	7	2	1	1
R6	7	8	8	3	2	2
R6	8	7	7	1	2	2
R6	8	7	7	2	2	2
R6	8	9	9	0	0	0
R6	7	8	8	2	3	3
R6	9	9	9	2	0	0
R6	8	9	10	1	1	1
R6	8	8	8	1	1	1
R6	9	9	9	1	0	0
R6	8	9	10	4	4	4
R6	8	8	8	2	0	0
R6	10	10	10	1	1	1
R6	10	10	10	1	1	1
R6	10	10	10	0	0	0
R6	8	9	9	2	2	2
R6	10	10	10	2	2	2
R6	7	8	8	2	0	0
R6	9	10	10	0	0	0
R6	9	8	8	2	1	1
R6	8	7	9	2	1	1
R6	8	9	9	0	0	0
R6	7	9	9	1	1	1
R6	7	7	8	1	1	1
R6	8	9	9	1	1	1
R6	9	8	8	1	0	0
R6	9	9	9	0	0	0
R6	9	8	8	1	1	1
R6	9	8	8	0	0	0
R6	8	10	8	0	0	0
R6	8	8	8	0	1	1
R6	9	9	9	1	1	1
R6	8	6	7	0	2	1
R6	9	8	8	1	1	1
R6	8	8	8	0	0	0
R6	8	9	9	1	1	1
R6	8	6	7	0	1	1
R6	7	8	8	1	0	0
R6	8	8	8	1	1	1
R6	7	7	8	1	0	0
R6	8	9	9	0	0	0
R6	9	7	7	1	1	0
R6	8	8	8	2	2	2
R6	8	8	8	1	1	1
R6	8	5	6	2	0	0
R6	8	8	8	0	0	0
R6	6	7	7	0	1	1
R6	8	8	8	1	1	1
R6	7	8	7	1	0	1
R6	8	8	8	1	1	1
R6	8	6	6	0	1	1
R6	8	7	8	0	1	1
R6	7	8	8	0	1	1
R6	7	7	7	2	1	1
R6	7	8	8	3	2	2
R6	8	7	7	1	2	2
R6	8	7	7	2	2	2
R6	8	9	9	0	0	0
R6	7	8	8	2	3	3
R7	9	10	10	4	4	2
R7	9	10	10	2	2	0
R7	8	9	9	2	2	2
R7	8	9	9	0	0	0
R7	7	7	8	1	1	1
R7	7	6	8	1	1	2
R7	9	9	9	0	2	2
R7	8	8	8	0	0	0
R7	8	8	8	0	0	0
R7	9	9	9	2	2	2
R7	7	8	8	0	1	1
R7	8	9	9	2	0	0
R7	8	9	9	2	2	2
R7	8	6	7	1	1	0
R7	8	8	8	2	1	1
R7	9	9	9	1	1	1
R7	9	9	9	0	0	0
R7	9	9	9	1	1	1
R7	9	9	9	0	0	0
R7	9	9	9	0	0	0
R7	9	9	9	0	0	0
R7	8	7	7	2	2	2
R7	8	7	7	0	0	0
R7	8	8	8	0	0	0
R7	8	8	8	1	1	1
R7	7	8	8	1	1	1
R7	8	8	9	1	1	1
R7	8	8	9	0	0	0
R7	6	6	7	1	1	1
R7	9	9	9	0	0	0
R7	9	9	9	0	0	0
R7	8	8	8	0	0	0
R7	8	7	7	0	0	0
R7	8	8	8	1	1	1
R7	8	6	6	0	0	0
R7	8	8	8	0	0	0
R7	8	7	7	0	0	0
R7	8	8	8	1	1	1
R7	8	8	8	1	1	1
R7	9	9	9	0	0	0
R7	9	8	8	0	0	0
R7	9	8	8	0	0	0
R7	9	9	9	0	0	0
R7	7	7	7	2	2	2
R7	7	7	7	1	1	1
R7	7	7	7	1	1	1
R7	7	7	7	2	3	3
R7	6	5	9	0	0	2
R7	8	8	7	1	1	1
R7	8	7	7	2	2	2
R7	9	10	10	2	3	3
R7	9	10	10	0	0	2
R7	8	9	9	1	1	1
R7	9	10	10	4	4	4
R7	9	10	10	2	2	2
R7	8	9	9	2	2	2
R7	8	9	9	0	0	0
R7	7	7	8	1	1	1
R7	7	6	8	1	1	2
R7	9	9	9	0	2	2
R7	8	8	8	0	0	0
R7	8	8	8	0	0	0
R7	9	9	9	2	2	2
R7	7	8	8	0	1	1
R7	8	9	9	2	0	0
R7	8	9	9	2	2	2
R7	8	6	7	1	1	0
R7	8	8	8	2	1	1
R7	9	9	9	1	1	1
R7	9	9	9	0	0	0
R7	9	9	9	1	1	1
R7	9	9	9	0	0	0
R7	9	9	9	0	0	0
R7	9	9	9	0	0	0
R7	8	7	7	2	2	2
R7	8	7	7	0	0	0
R7	8	8	8	0	0	0
R7	8	8	8	1	1	1
R7	7	8	8	1	1	1
R7	8	8	9	1	1	1
R7	8	8	9	0	0	0
R7	6	6	7	1	1	1
R7	9	9	9	0	0	0
R7	9	9	9	0	0	0
R7	8	8	8	0	0	0
R7	8	7	7	0	0	0
R7	8	8	8	1	1	1
R7	8	6	6	0	0	0
R7	8	8	8	0	0	0
R7	8	7	7	0	0	0
R7	8	8	8	1	1	1
R7	8	8	8	1	1	1
R7	9	9	9	0	0	0
R7	9	8	8	0	0	0
R7	9	8	8	0	0	0
R7	9	9	9	0	0	0
R7	7	7	7	2	2	2
R7	7	7	7	1	1	1
R7	7	7	7	1	1	1
R7	7	7	7	2	3	3
R7	6	5	9	0	0	2
R7	8	8	7	1	1	1
R7	8	7	7	2	2	2
R8	8	9	10	1	1	0
R8	8	8	9	0	0	2
R8	8	8	9	1	0	0
R8	8	8	9	0	0	0
R8	8	9	9	1	1	1
R8	7	8	9	2	2	2
R8	7	8	9	1	1	1
R8	7	8	9	0	0	0
R8	7	8	9	0	0	0
R8	7	8	9	2	2	2
R8	8	9	9	0	0	0
R8	8	8	9	4	2	2
R8	7	8	9	0	0	1
R8	7	8	9	0	0	0
R8	8	8	9	2	1	1
R8	7	8	9	0	0	0
R8	8	8	9	2	1	1
R8	8	9	10	0	0	0
R8	8	8	10	0	2	2
R8	7	7	9	2	2	0
R8	7	8	9	1	1	1
R8	8	8	9	0	0	0
R8	7	8	9	1	2	2
R8	8	9	9	1	1	0
R8	7	8	9	3	3	3
R8	7	7	9	1	1	1
R8	7	8	8	1	1	1
R8	8	8	9	1	2	2
R8	8	9	9	0	1	1
R8	7	8	9	0	2	2
R8	7	8	9	2	1	1
R8	7	8	8	0	0	0
R8	8	8	8	1	1	1
R8	7	8	10	2	2	2
R8	7	8	9	0	1	2
R8	7	8	10	0	0	0
R8	7	8	9	2	2	2
R8	7	8	9	0	0	0
R8	7	8	10	0	0	0
R8	7	8	10	0	0	0
R8	7	8	9	0	0	0
R8	7	8	9	0	0	0
R8	7	8	9	0	0	0
R8	7	8	9	0	0	0
R8	8	9	9	0	1	1
R8	7	8	9	0	0	0
R8	7	8	9	0	0	0
R8	7	7	10	2	0	0
R8	7	7	9	0	0	0
R8	7	8	10	2	1	1
R8	7	8	9	0	0	0
R8	7	8	9	0	0	0
R8	7	8	9	1	1	1
R8	7	8	9	1	1	0
R8	8	8	10	0	0	2
R8	8	8	9	1	0	0
R8	7	7	8	0	0	0
R8	7	8	8	1	1	1
R8	7	8	9	2	2	2
R8	8	9	10	1	1	1
R8	7	8	9	0	0	0
R8	7	8	9	0	0	0
R8	7	8	9	2	2	2
R8	8	9	9	0	0	0
R8	7	7	9	4	2	2
R8	7	8	9	0	0	1
R8	7	8	9	0	0	0
R8	7	7	8	2	1	1
R8	7	8	9	0	0	0
R8	7	7	8	2	1	1
R8	7	8	9	0	0	0
R8	7	7	8	0	2	2
R8	7	7	8	2	2	0
R8	7	8	9	1	1	1
R8	7	7	8	0	0	0
R8	8	9	10	1	2	2
R8	7	8	8	1	1	0
R8	7	8	9	3	3	3
R8	7	7	9	1	1	1
R8	7	8	8	1	1	1
R8	7	7	8	1	2	2
R8	7	8	8	0	1	1
R8	7	8	9	0	2	2
R8	7	8	9	2	1	1
R8	7	8	8	0	0	0
R8	8	8	8	1	1	1
R8	8	9	10	2	2	2
R8	6	7	8	0	1	2
R8	8	9	10	0	0	0
R8	7	8	9	2	2	2
R8	7	8	9	0	0	0
R8	7	8	10	0	0	0
R8	7	8	10	0	0	0
R8	6	7	9	0	0	0
R8	6	7	8	0	0	0
R8	6	7	9	0	0	0
R8	7	8	9	0	0	0
R8	6	7	7	0	1	1
R8	6	7	8	0	0	0
R8	7	8	9	0	0	0
R8	6	6	9	2	0	0
R8	7	7	9	0	0	0
R8	6	7	9	2	1	1
